# Supplementary material for: Financial frictions and stock return: A novel least minus more frictional factor for asset pricing models in emerging economies
Source: PLoS One. 2025 Jul 14;20(7):e0325917. doi: 10.1371/journal.pone.0325917 (PMC12258585; doi:10.1371/journal.pone.0325917)
Supplement: S1 Data — (XLSX) [file pone.0325917.s001.xlsx]

## Sheet: China
Company	Year/Month	ER	RM	RF	SMB	HML	WML	CMA	LMM
SHAI.PUDONG DEV.BK. 'A'	2010-02-01	0.014771	-0.0178676	0.0558	-0.0743318	-0.0064948	0.00746547	-0.00344294	0.0277806
	2010-03-01	0.0296487	-0.043727	0.0558	0.0290989	-0.0369795	0.00256129	0.00606707	-0.0293495
	2010-04-01	0.00894861	0.0626337	0.0558	-0.0103673	-0.0416591	0.280233	0.0592647	0.0379656
	2010-05-01	0.0134961	-0.00559196	0.0558	0.0256485	-0.0214025	0.0797553	0.0246176	-0.061392
	2010-06-01	0.00804493	0.041186	0.0558	-0.0245087	0.0324446	0.0287897	0.0236261	-0.0409831
	2010-07-01	0.0141009	-0.00407443	0.0558	-0.012539	-0.056337	0.0745456	0.011916	-0.086131
	2010-08-01	0.104364	-0.11585	0.0558	-0.0479876	0.0142638	0.201464	0.0353423	-0.0175121
	2010-09-01	0.0318593	-0.0752322	0.0558	-0.0344063	-0.0461792	0.128983	0.0101374	-0.0256487
	2010-10-01	0.0490896	-0.028955	0.0558	-0.0627804	0.0294369	0.268367	0.0518264	-0.0154384
	2010-11-01	0.0381838	-0.0440876	0.0558	0.00234211	-0.0318529	0.221159	0.0402573	-0.0141216
	2010-12-01	0.0114614	0.040428	0.0558	-0.00743817	0.036513	-0.0374064	0.0165597	0.0315425
	2011-01-01	0.0765614	-0.0704566	0.0558	-0.125695	-0.0190619	0.141432	0.00976328	-0.0240283
	2011-02-01	0.0486319	-0.100624	0.0558	0.00645032	0.0963671	0.135563	0.0403648	0.00924133
	2011-03-01	0.146891	0.0117076	0.0504	0.00542029	-0.025183	0.033846	0.0371803	0.0434317
	2011-04-01	0.0138014	0.0520943	0.0504	-0.0322892	0.0229601	0.147923	0.0424815	0.0261559
	2011-05-01	0.0377825	0.0538912	0.0504	-0.00831825	-0.0153874	0.0724964	0.0318107	-0.0147224
	2011-06-01	0.018454	-0.118027	0.0504	-0.0907409	-0.0739379	0.0263367	-0.0312525	0.017886
	2011-07-01	0.167538	0.151435	0.0504	0.00225397	0.0617887	0.156792	0.0983678	0.0348192
	2011-08-01	0.01207	-0.0378082	0.0504	-0.0113672	-0.0602197	0.0671252	0.00336669	-0.0249027
	2011-09-01	0.0478815	0.00422372	0.0504	-0.0263443	0.00430813	0.124929	0.034233	-0.000169127
	2011-10-01	0.0446448	-0.0538029	0.0504	-0.0451051	0.00943379	0.147463	0.0255057	0.0454174
	2011-11-01	0.00426422	-0.0445974	0.0504	-0.105861	0.0191813	0.175119	0.0164177	0.0208864
	2011-12-01	0.0354951	-0.0784925	0.0504	0.000397945	-0.0462627	0.0537055	0.00254057	0.00390679
	2012-01-01	0.0182932	-0.0558787	0.0504	-0.0114196	0.000798884	0.113353	0.0192578	0.0516075
	2012-02-01	0.012189	0.12725	0.0504	-0.0192583	0.00770086	0.0300804	0.0347271	-0.00128603
	2012-03-01	0.0182932	0.0174153	0.0504	-0.0392561	0.0418502	0.0560331	0.0241226	-0.0414423
	2012-04-01	0.2088	-0.00220266	0.0504	-0.0746787	0.0331537	0.278276	0.0822913	0.110183
	2012-05-01	0.100323	0.000551592	0.0504	-0.0645697	0.0707546	0.184703	0.057027	0.0846649
	2012-06-01	0.0487306	0.0361277	0.0504	0.0382896	-0.0338378	-0.0472805	0.0154049	-0.0132167
	2012-07-01	0.0139277	-0.0500172	0.0504	-0.0507766	-0.00235146	0.0395722	0.000125773	0.0218329
	2012-08-01	0.0470985	-0.0152381	0.0504	-0.0340093	-0.0270665	-0.0123881	0.00146607	-0.0320364
	2012-09-01	0.0679387	-0.0199099	0.0504	-0.0711091	-0.0300912	-0.004813	-0.00126411	-0.00409471
	2012-10-01	0.00651251	-0.056756	0.0504	-0.000410897	0.256676	0.267931	0.0873921	0.0159204
	2012-11-01	0.0427535	-0.00428955	0.0504	-0.151516	0.18971	0.611894	0.123159	0.109476
	2012-12-01	0.152613	0.0518637	0.0504	-0.00962561	-0.00995233	0.133595	0.0614824	-0.0333924
	2013-01-01	0.132377	0.0570179	0.0504	0.0486856	0.101463	0.135547	0.0875817	-0.0215517
	2013-02-01	0.0292185	0.0676593	0.0504	0.0535753	-0.0526466	0.0241315	0.028723	0.0134758
	2013-03-01	0.0351181	0.0385044	0.0504	0.0260143	0.0519861	0.112772	0.0524658	0.0186528
	2013-04-01	0.0302907	0.0477539	0.0504	0.019672	0.0384489	0.181444	0.061335	0.0152777
	2013-05-01	0.0451097	-0.102964	0.0504	0.0442789	0.0159311	0.3746	0.0712259	0.0828758
	2013-06-01	0.040692	-0.0180097	0.0504	-0.124083	-0.0173348	0.151351	0.013836	-0.0788641
	2013-07-01	0.0784047	-0.0828225	0.0504	-0.0966071	0.0454877	0.26517	0.0433387	-0.00168036
	2013-08-01	0.0337892	-0.0489434	0.0504	-0.118836	-0.0241687	0.0976927	-0.00167763	-0.0333
	2013-09-01	0.0310906	-0.0335279	0.0504	-0.0348771	-0.0290818	0.051738	0.00595698	-0.0212955
	2013-10-01	0.0593154	0.0504192	0.0504	-0.0782881	-0.0259776	0.356062	0.0686552	0.0588067
	2013-11-01	0.0315172	-0.0697888	0.0522	0.0365153	0.028381	0.21161	0.0484058	-0.0355462
	2013-12-01	0.0250195	0.0240645	0.0522	-0.0979182	0.0186827	0.150937	0.028831	-0.0300156
	2014-01-01	0.0196253	-0.0509392	0.0522	0.0468731	-0.106422	0.140861	0.0170329	-0.0473441
	2014-02-01	0.125688	-0.0113156	0.0522	-0.155903	-0.052667	0.092121	0.00835395	0.0831787
	2014-03-01	0.040859	0.0270676	0.0522	-0.00568162	-0.0470041	0.169754	0.0395325	0.036311
	2014-04-01	0.00427642	-0.051315	0.0522	-0.104947	0.0178151	0.261139	0.0298615	0.0281232
	2014-05-01	0.0174825	-0.0540206	0.0522	-0.0603481	0.0243415	0.185054	0.0274515	-0.0645521
	2014-06-01	0.0814154	-0.131315	0.0522	0.00366196	0.0404287	-0.0248134	0.00359631	-0.0440711
	2014-07-01	0.0560146	0.0385483	0.0522	-0.151412	-0.109596	0.397776	0.0472552	0.00616786
	2014-08-01	0.0419109	0.0458467	0.0522	0.0865038	-0.00959769	-0.135792	0.0135119	0.0357245
	2014-09-01	0.0754397	0.0737718	0.0522	0.256808	0.0289113	-0.00788658	0.0798741	-0.0214419
	2014-10-01	0.0431924	-0.0286593	0.0522	-0.0208122	-0.0224024	0.325573	0.058182	-0.0197111
	2014-11-01	0.0586248	-0.0442271	0.0522	0.10028	0.0197337	0.0318745	0.0364143	0.0104882
	2014-12-01	0.0753781	-0.0095314	0.0522	-0.0284106	-0.0666046	0.0352592	0.00971512	0.0294375
	2015-01-01	0.161198	0.0594432	0.0522	0.0513473	0.0888783	0.228232	0.106883	-0.0152895
	2015-02-01	0.0546584	0.0771928	0.0522	0.0470977	0.00451177	0.0172072	0.0421447	0.0878337
	2015-03-01	0.035699	0.0221806	0.0522	-0.0893817	-0.0559319	0.0902864	0.0091754	-0.0474648
	2015-04-01	0.0085349	0.0256311	0.0522	-0.00895202	0.0322909	0.249817	0.0599202	-0.0192877
	2015-05-01	0.042708	0.0886249	0.054	-0.186454	0.0276304	0.122384	0.0248155	-0.0643751
	2015-06-01	0.0350317	0.148656	0.054	0.0955474	-0.0738723	0.333006	0.098728	0.0547307
	2015-07-01	0.00660068	0.0172164	0.054	-0.00410091	0.0158218	0.289088	0.0631044	-0.064074
	2015-08-01	0.00328846	-0.0586771	0.054	0.0138194	-0.10228	0.180322	0.0150788	-0.00839317
	2015-09-01	0.0977155	0.0222052	0.0558	0.0464531	-0.0552077	-0.0267595	0.0233678	-0.00544946
	2015-10-01	0.232112	0.0672934	0.0558	0.0621523	0.0958974	0.154409	0.111277	-0.037965
	2015-11-01	0.164303	0.0553402	0.0558	-0.323887	0.123618	0.272847	0.0580037	-0.062284
	2015-12-01	0.168762	0.127232	0.0558	-0.274988	0.120872	0.157664	0.0592236	-0.0514163
	2016-01-01	0.170592	0.242502	0.0558	0.0327994	0.162137	0.0874179	0.125208	0.0422793
	2016-02-01	0.176308	-0.0024163	0.0558	0.0175672	0.020424	0.472328	0.123335	-0.0116192
	2016-03-01	0.0492294	0.0573012	0.0558	0.258278	-0.0730703	-0.0752025	0.0453894	0.00999873
	2016-04-01	0.221278	0.139374	0.0567	-0.0520358	-0.350181	0.254361	0.0449161	0.0422497
	2016-05-01	0.0189659	0.165759	0.0567	0.0306281	0.083478	0.197891	0.092237	-0.0584398
	2016-06-01	0.287959	0.0393619	0.0585	-0.0852269	0.00570679	0.135402	0.0736171	-0.0678662
	2016-07-01	0.00583184	-0.0413532	0.0585	-0.093877	0.0338464	0.043804	0.00112535	-0.0262804
	2016-08-01	0.139506	0.138017	0.0603	-0.0131551	0.00400972	0.118268	0.0744908	0.0320614
	2016-09-01	0.171041	0.189446	0.0621	0.0348793	0.0947341	0.189037	0.12354	0.13873
	2016-10-01	0.0345384	0.0421165	0.0648	-0.0771726	-0.0499263	0.17513	0.0315811	-0.0739415
	2016-11-01	0.0235443	0.0400052	0.0648	-0.0190813	0.15894	0.487794	0.126	-0.00776224
	2016-12-01	0.0692238	-0.171803	0.0648	0.026282	-0.0778917	-0.0928856	-0.0303791	-0.124632
	2017-01-01	0.21509	0.0799589	0.0657	0.1177	-0.134696	0.344119	0.114645	0.00476
	2017-02-01	0.0635035	-0.199047	0.0657	0.00322442	-0.0849388	0.11881	-0.00545795	-0.00553114
	2017-03-01	0.215767	0.0266637	0.0657	0.000727987	-0.115615	0.220451	0.0689491	-0.063781
	2017-04-01	0.032561	-0.281932	0.0657	-0.128154	-0.0047915	0.142544	-0.029012	-0.0820867
	2017-05-01	0.26577	0.0981398	0.0657	-0.0111642	0.0440085	0.0885505	0.0918341	0.158815
	2017-06-01	0.0965636	-0.0654781	0.0657	-0.0264965	-0.148699	0.282389	0.0339964	0.0916901
	2017-07-01	0.0843322	-0.266275	0.0657	-0.0268183	0.0539491	0.303147	0.0356725	-0.0696693
	2017-08-01	0.0284763	0.0552329	0.0657	-0.0381791	0.00534975	0.154329	0.0451514	-0.081094
	2017-09-01	0.185289	-0.19452	0.0657	-0.0881783	0.0586778	0.188009	0.0358296	-0.0294156
	2017-10-01	0.0190639	-0.00440065	0.0612	0.0323213	0.0857877	0.0317978	0.0376283	-0.0493654
	2017-11-01	0.0279739	-0.287609	0.0603	0.0562861	0.072934	0.101665	0.00525843	-0.0362323
	2017-12-01	0.0779184	0.0937688	0.0504	0.0897356	-0.137775	0.100193	0.0457069	0.018247
	2018-01-01	0.0512933	-0.0372796	0.0486	0.0824362	-0.0203507	0.0758178	0.0334195	0.0286401
	2018-02-01	0.0842297	0.0995668	0.0486	0.00749098	-0.00763143	0.097747	0.0550005	-0.051013
	2018-03-01	0.132835	0.0397898	0.0486	-0.0089428	-0.0294635	0.138162	0.0534968	-0.0923863
	2018-04-01	0.126955	0.146995	0.0486	0.0421816	-0.0735452	0.585847	0.146172	0.0460071
	2018-05-01	0.133531	0.0213514	0.0486	-0.0111193	0.0800761	0.0412873	0.0522878	0.0237178
	2018-06-01	0.173827	0.0949324	0.0486	0.040157	0.0212356	0.146826	0.0875963	-0.0340851
	2018-07-01	0.158205	0.116401	0.0486	-0.0744829	0.0820186	0.271619	0.100393	0.0417859
	2018-08-01	0.0565007	0.123527	0.0486	-0.0392105	0.0285781	0.00523202	0.0372045	0.0497215
	2018-09-01	0.0444449	-0.243566	0.0486	0.0364067	-0.0342067	0.178639	0.00505291	-0.00428088
	2018-10-01	0.0530671	0.0234235	0.0486	0.0284332	0.00791938	0.0421062	0.0339249	0.0432826
	2018-11-01	0.105439	0.101617	0.0486	0.0021375	0.000402921	0.0564723	0.0524448	-0.0315539
	2018-12-01	0.0724284	0.0603381	0.0486	-0.0799237	0.0527544	0.0875887	0.0402977	0.0549434
	2021-01-01	0.0119163	0.00231543	0.0486	0.17608	-0.0448236	0.21688	0.0684948	0.0101428
	2021-02-01	0.0109314	-0.110588	0.0486	-0.0312292	-0.0270027	0.0413875	-0.0113169	-0.0905133
	2021-03-01	0.0912685	0.0460138	0.0486	0.107234	-0.0847833	0.0790225	0.0478926	0.03028
	2021-04-01	0.0162228	0.0271375	0.0486	0.0565981	-0.0971314	0.140783	0.0320349	0.036155
	2021-05-01	0.0651638	-0.0955667	0.0486	-0.109652	-0.00150902	0.286785	0.0323035	-0.0274565
	2021-06-01	0.0342169	-0.10973	0.0486	0.0364658	-0.0767593	0.108253	0.00684108	-0.0023993
	2021-07-01	0.0176175	-0.0765923	0.0486	-0.0537625	0.122788	-0.131252	-0.0121002	-0.0424797
	2021-08-01	0.010969	0.114585	0.0486	0.040534	-0.115452	0.100079	0.0332193	0.0227779
	2021-09-01	0.0489804	-0.00661365	0.0486	0.0138816	-0.120175	0.374568	0.0598737	-0.00610679
	2021-10-01	0.169366	-0.000200913	0.0486	-0.181156	-0.0892663	0.0662884	0.00227189	-0.0486896
	2021-11-01	0.0754638	0.137004	0.051	0.1113	-0.0360833	0.334684	0.112228	0.087268
	2021-12-01	0.0185003	-0.0689425	0.051	0.0283812	-0.00604899	0.120616	0.0239177	0.0172764
	2022-01-01	0.00101986	-0.0127476	0.0535	-0.0445626	0.0450587	0.215984	0.043042	0.138616
	2022-02-01	0.0272882	-0.00331235	0.056	0.00135113	-0.0219354	-0.0374145	0.00366285	-0.0579618
	2022-03-01	0.00549399	0.0402879	0.056	0.132243	-0.0120905	0.218081	0.0733359	-0.0242802
	2022-04-01	0.151266	0.0182375	0.0585	-0.0438549	-0.0453609	0.275758	0.0690911	0.00805786
	2022-05-01	0.0293405	-0.0188296	0.0585	0.0185702	0.0469943	0.0863606	0.0368227	-0.0177557
	2022-06-01	0.0644364	-0.0735493	0.0585	-0.137374	-0.0280581	0.0923891	-0.00394266	0.0362158
	2022-07-01	0.0449974	0.0201416	0.061	0.0314451	-0.0707324	-0.00263245	0.0140365	-0.0586964
	2022-08-01	0.0458918	-0.0297717	0.061	-0.0602077	-0.0145538	0.116399	0.0197929	0.0204744
	2022-09-01	0.00770712	-0.0578523	0.061	0.035418	0.0241867	-0.0719924	-0.00025547	0.000980517
	2022-10-01	0.0112212	-0.0691805	0.061	-0.0841064	0.0669849	0.350135	0.0560091	-0.0236462
	2022-11-01	0.00227531	0.0595737	0.061	0.0185537	0.0707187	0.0995865	0.0519513	0.0126366
	2022-12-01	0.0102961	-0.0586191	0.061	-0.130286	0.205486	0.270211	0.0596812	-0.0869006
	2023-01-01	0.0475741	-0.0709213	0.061	-0.166938	-0.0541426	0.264063	0.0134391	-0.0132363
	2023-02-01	0.0240449	0.0502243	0.061	0.100919	-0.104496	-0.0713307	0.0100602	0.0404935
	2023-03-01	0.000538304	0.0619381	0.061	0.0190504	0.0539817	0.0368261	0.0388891	0.0444749
	2023-04-01	0.0070514	-0.08394	0.061	-0.00517175	-0.0450968	0.0679666	0.000301563	0.167963
	2023-05-01	0.0144095	0.0747072	0.061	-0.0299749	-0.0103166	0.0946266	0.0340753	0.0496928
	2023-06-01	0.0230156	-0.0268753	0.0585	-0.0134951	0.00583349	0.0893556	0.0227224	0.00955988
	2023-07-01	0.0488398	-0.0643764	0.056	0.0268608	-0.0616529	0.0924012	0.0163454	0.125955
	2023-08-01	0.00785614	-0.052609	0.056	0.0379662	0.131116	0.14939	0.0549533	0.0285686
	2023-09-01	0.0133753	-0.0253054	0.056	0.0200963	-0.091287	0.422341	0.06587	0.0931852
	2023-10-01	0.0360761	0.0130202	0.056	-0.102726	-0.0765714	0.128802	0.0091001	-0.043606
	2023-11-01	0.0172957	0.0146786	0.056	-0.0477211	0.136094	0.0164516	0.0321331	0.00162487
	2023-12-01	0.2166	-0.0773645	0.056	-0.115289	-0.0269361	0.332656	0.0642778	-0.0131312
	2024-01-01	0.105798	0.14664	0.056	0.0558516	-0.0363847	0.0734116	0.0668861	0.0183551
	2024-02-01	0.102798	0.0636241	0.056	-0.000938649	0.0306066	0.214973	0.0778439	-0.0430933
	2024-03-01	0.0357648	-0.025031	0.056	0.050936	-0.033421	0.0995663	0.0306359	-0.0359023
	2024-04-01	0.0421405	-0.0575194	0.056	0.0152491	0.0635589	0.215017	0.055741	0.0207898
	2024-05-01	0.0614184	-0.0242343	0.056	-0.0690921	-0.0907628	0.152815	0.0143574	-0.066813
	2024-06-01	0.0604463	0.0559791	0.056	0.0743903	-0.0333535	0.166263	0.0632876	-0.0560335
	2024-07-01	0.0502375	-0.136329	0.056	-0.0240193	0.017374	0.289156	0.0420698	0.0473431
	2024-08-01	0.0133255	0.0113851	0.056	0.0551114	0.0282304	0.0315534	0.032601	-0.0595067
	2024-09-01	0.280436	0.0336021	0.056	-0.0274839	-0.0771597	0.53265	0.133007	-0.0115785
	2024-10-01	0.0534981	0.0356248	0.056	0.030841	-0.00440878	0.0998649	0.0452367	-0.00862878
	2024-11-01	0.0220229	-0.0116026	0.056	-0.0684617	0.0519212	-0.0653012	-0.00257024	-0.0271463
	2024-12-01	0.0196187	0.026647	0.056	-0.0211154	0.0280787	0.0229111	0.0220234	-0.0233695
WUHAN IRON AND STEEL 'A'	2010-02-01	0.00927774	-0.0178676	0.0558	-0.0743318	-0.0064948	0.00746547	-0.00435848	0.0277806
	2010-03-01	0.0369046	-0.043727	0.0558	0.0290989	-0.0369795	0.00256129	0.00727638	-0.0293495
	2010-04-01	0.0143887	0.0626337	0.0558	-0.0103673	-0.0416591	0.280233	0.0601714	0.0379656
	2010-05-01	0.00897682	-0.00559196	0.0558	0.0256485	-0.0214025	0.0797553	0.0238644	-0.061392
	2010-06-01	0.035668	0.041186	0.0558	-0.0245087	0.0324446	0.0287897	0.0282299	-0.0409831
	2010-07-01	0.00587276	-0.00407443	0.0558	-0.012539	-0.056337	0.0745456	0.0105447	-0.086131
	2010-08-01	0.0156866	-0.11585	0.0558	-0.0479876	0.0142638	0.201464	0.0205628	-0.0175121
	2010-09-01	0.0684676	-0.0752322	0.0558	-0.0344063	-0.0461792	0.128983	0.0162388	-0.0256487
	2010-10-01	0.00445435	-0.028955	0.0558	-0.0627804	0.0294369	0.268367	0.0443872	-0.0154384
	2010-11-01	0.0180364	-0.0440876	0.0558	0.00234211	-0.0318529	0.221159	0.0368994	-0.0141216
	2010-12-01	0.02278	0.040428	0.0558	-0.00743817	0.036513	-0.0374064	0.0184461	0.0315425
	2011-01-01	0.0348534	-0.0704566	0.0558	-0.125695	-0.0190619	0.141432	0.00281195	-0.0240283
	2011-02-01	0.0654439	-0.100624	0.0558	0.00645032	0.0963671	0.135563	0.0431668	0.00924133
	2011-03-01	0.0267873	0.0117076	0.0504	0.00542029	-0.025183	0.033846	0.017163	0.0434317
	2011-04-01	0.00877199	0.0520943	0.0504	-0.0322892	0.0229601	0.147923	0.0416433	0.0261559
	2011-05-01	0.0314284	0.0538912	0.0504	-0.00831825	-0.0153874	0.0724964	0.0307517	-0.0147224
	2011-06-01	0.00935614	-0.118027	0.0504	-0.0907409	-0.0739379	0.0263367	-0.0327688	0.017886
	2011-07-01	0.116202	0.151435	0.0504	0.00225397	0.0617887	0.156792	0.0898118	0.0348192
	2011-08-01	0.039352	-0.0378082	0.0504	-0.0113672	-0.0602197	0.0671252	0.00791369	-0.0249027
	2011-09-01	0.00457067	0.00422372	0.0504	-0.0263443	0.00430813	0.124929	0.0270145	-0.000169127
	2011-10-01	0.0139691	-0.0538029	0.0504	-0.0451051	0.00943379	0.147463	0.0203931	0.0454174
	2011-11-01	0.0217168	-0.0445974	0.0504	-0.105861	0.0191813	0.175119	0.0193264	0.0208864
	2011-12-01	0.0244511	-0.0784925	0.0504	0.000397945	-0.0462627	0.0537055	0.000699895	0.00390679
	2012-01-01	0.00961546	-0.0558787	0.0504	-0.0114196	0.000798884	0.113353	0.0178115	0.0516075
	2012-02-01	0.014252	0.12725	0.0504	-0.0192583	0.00770086	0.0300804	0.0350709	-0.00128603
	2012-03-01	0.0118908	0.0174153	0.0504	-0.0392561	0.0418502	0.0560331	0.0230556	-0.0414423
	2012-04-01	0.160343	-0.00220266	0.0504	-0.0746787	0.0331537	0.278276	0.0742151	0.110183
	2012-05-01	0.0203673	0.000551592	0.0504	-0.0645697	0.0707546	0.184703	0.0437011	0.0846649
	2012-06-01	0.0268247	0.0361277	0.0504	0.0382896	-0.0338378	-0.0472805	0.0117539	-0.0132167
	2012-07-01	0.0283516	-0.0500172	0.0504	-0.0507766	-0.00235146	0.0395722	0.00252976	0.0218329
	2012-08-01	0.0519922	-0.0152381	0.0504	-0.0340093	-0.0270665	-0.0123881	0.00228168	-0.0320364
	2012-09-01	0.0126133	-0.0199099	0.0504	-0.0711091	-0.0300912	-0.004813	-0.010485	-0.00409471
	2012-10-01	0.00256145	-0.056756	0.0504	-0.000410897	0.256676	0.267931	0.0867336	0.0159204
	2012-11-01	0.225203	-0.00428955	0.0504	-0.151516	0.18971	0.611894	0.153567	0.109476
	2012-12-01	0.230524	0.0518637	0.0504	-0.00962561	-0.00995233	0.133595	0.0744674	-0.0333924
	2013-01-01	0.0663751	0.0570179	0.0504	0.0486856	0.101463	0.135547	0.0765814	-0.0215517
	2013-02-01	0.160682	0.0676593	0.0504	0.0535753	-0.0526466	0.0241315	0.0506336	0.0134758
	2013-03-01	0.00390747	0.0385044	0.0504	0.0260143	0.0519861	0.112772	0.047264	0.0186528
	2013-04-01	0.0394416	0.0477539	0.0504	0.019672	0.0384489	0.181444	0.0628602	0.0152777
	2013-05-01	0.0665253	-0.102964	0.0504	0.0442789	0.0159311	0.3746	0.0747951	0.0828758
	2013-06-01	0.0537254	-0.0180097	0.0504	-0.124083	-0.0173348	0.151351	0.0160083	-0.0788641
	2013-07-01	0.0539053	-0.0828225	0.0504	-0.0966071	0.0454877	0.26517	0.0392555	-0.00168036
	2013-08-01	0.00291346	-0.0489434	0.0504	-0.118836	-0.0241687	0.0976927	-0.00682359	-0.0333
	2013-09-01	0.0402353	-0.0335279	0.0504	-0.0348771	-0.0290818	0.051738	0.0074811	-0.0212955
	2013-10-01	0.0167602	0.0504192	0.0504	-0.0782881	-0.0259776	0.356062	0.0615627	0.0588067
	2013-11-01	0.0283951	-0.0697888	0.0522	0.0365153	0.028381	0.21161	0.0478854	-0.0355462
	2013-12-01	0.0680149	0.0240645	0.0522	-0.0979182	0.0186827	0.150937	0.0359969	-0.0300156
	2014-01-01	0.0216811	-0.0509392	0.0522	0.0468731	-0.106422	0.140861	0.0173755	-0.0473441
	2014-02-01	0.14453	-0.0113156	0.0522	-0.155903	-0.052667	0.092121	0.0114942	0.0831787
	2014-03-01	0.0549369	0.0270676	0.0522	-0.00568162	-0.0470041	0.169754	0.0418789	0.036311
	2014-04-01	0.0251469	-0.051315	0.0522	-0.104947	0.0178151	0.261139	0.0333399	0.0281232
	2014-05-01	0.0559719	-0.0540206	0.0522	-0.0603481	0.0243415	0.185054	0.0338664	-0.0645521
	2014-06-01	0.0762833	-0.131315	0.0522	0.00366196	0.0404287	-0.0248134	0.00274096	-0.0440711
	2014-07-01	0.058152	0.0385483	0.0522	-0.151412	-0.109596	0.397776	0.0476114	0.00616786
	2014-08-01	0.108214	0.0458467	0.0522	0.0865038	-0.00959769	-0.135792	0.0245624	0.0357245
	2014-09-01	0.0014214	0.0737718	0.0522	0.256808	0.0289113	-0.00788658	0.0675377	-0.0214419
	2014-10-01	0.0218225	-0.0286593	0.0522	-0.0208122	-0.0224024	0.325573	0.0546203	-0.0197111
	2014-11-01	0.0105205	-0.0442271	0.0522	0.10028	0.0197337	0.0318745	0.0283969	0.0104882
	2014-12-01	0.115748	-0.0095314	0.0522	-0.0284106	-0.0666046	0.0352592	0.0164434	0.0294375
	2015-01-01	0.00191985	0.0594432	0.0522	0.0513473	0.0888783	0.228232	0.0803367	-0.0152895
	2015-02-01	0.0341589	0.0771928	0.0522	0.0470977	0.00451177	0.0172072	0.0387281	0.0878337
	2015-03-01	0.00938257	0.0221806	0.0522	-0.0893817	-0.0559319	0.0902864	0.00478933	-0.0474648
	2015-04-01	0.0838378	0.0256311	0.0522	-0.00895202	0.0322909	0.249817	0.0724707	-0.0192877
	2015-05-01	0.0159296	0.0886249	0.054	-0.186454	0.0276304	0.122384	0.0203524	-0.0643751
	2015-06-01	0.0530905	0.148656	0.054	0.0955474	-0.0738723	0.333006	0.101738	0.0547307
	2015-07-01	0.00800004	0.0172164	0.054	-0.00410091	0.0158218	0.289088	0.0633376	-0.064074
	2015-08-01	0.0306996	-0.0586771	0.054	0.0138194	-0.10228	0.180322	0.0196473	-0.00839317
	2015-09-01	0.0536211	0.0222052	0.0558	0.0464531	-0.0552077	-0.0267595	0.0160187	-0.00544946
	2015-10-01	0.0470675	0.0672934	0.0558	0.0621523	0.0958974	0.154409	0.0804367	-0.037965
	2015-11-01	0.243622	0.0553402	0.0558	-0.323887	0.123618	0.272847	0.0712235	-0.062284
	2015-12-01	0.4399	0.127232	0.0558	-0.274988	0.120872	0.157664	0.104413	-0.0514163
	2016-01-01	0.36936	0.242502	0.0558	0.0327994	0.162137	0.0874179	0.158336	0.0422793
	2016-02-01	0.111226	-0.0024163	0.0558	0.0175672	0.020424	0.472328	0.112488	-0.0116192
	2016-03-01	0.007808	0.0573012	0.0558	0.258278	-0.0730703	-0.0752025	0.0384858	0.00999873
	2016-04-01	0.194799	0.139374	0.0567	-0.0520358	-0.350181	0.254361	0.040503	0.0422497
	2016-05-01	0.195567	0.165759	0.0567	0.0306281	0.083478	0.197891	0.12167	-0.0584398
	2016-06-01	0.0632584	0.0393619	0.0585	-0.0852269	0.00570679	0.135402	0.036167	-0.0678662
	2016-07-01	0.0767979	-0.0413532	0.0585	-0.093877	0.0338464	0.043804	0.012953	-0.0262804
	2016-08-01	0.358634	0.138017	0.0603	-0.0131551	0.00400972	0.118268	0.111012	0.0320614
	2016-09-01	0.347501	0.189446	0.0621	0.0348793	0.0947341	0.189037	0.152949	0.13873
	2016-10-01	0.0474567	0.0421165	0.0648	-0.0771726	-0.0499263	0.17513	0.0337341	-0.0739415
	2016-11-01	0.0891267	0.0400052	0.0648	-0.0190813	0.15894	0.487794	0.136931	-0.00776224
	2016-12-01	0.112899	-0.171803	0.0648	0.026282	-0.0778917	-0.0928856	-0.0230998	-0.124632
	2017-01-01	0.225793	0.0799589	0.0657	0.1177	-0.134696	0.344119	0.116429	0.00476
	2017-02-01	0.0199607	-0.199047	0.0657	0.00322442	-0.0849388	0.11881	-0.0127151	-0.00553114
	2017-03-01	0.176221	0.0266637	0.0657	0.000727987	-0.115615	0.220451	0.062358	-0.063781
	2017-04-01	0.108896	-0.281932	0.0657	-0.128154	-0.0047915	0.142544	-0.0162894	-0.0820867
	2017-05-01	0.381837	0.0981398	0.0657	-0.0111642	0.0440085	0.0885505	0.111179	0.158815
	2017-06-01	0.146011	-0.0654781	0.0657	-0.0264965	-0.148699	0.282389	0.0422376	0.0916901
	2017-07-01	0.1476	-0.266275	0.0657	-0.0268183	0.0539491	0.303147	0.0462171	-0.0696693
	2017-08-01	0.120928	0.0552329	0.0657	-0.0381791	0.00534975	0.154329	0.0605601	-0.081094
	2017-09-01	0.100507	-0.19452	0.0657	-0.0881783	0.0586778	0.188009	0.0216993	-0.0294156
	2017-10-01	0.0967285	-0.00440065	0.0612	0.0323213	0.0857877	0.0317978	0.0505724	-0.0493654
	2017-11-01	0.0400053	-0.287609	0.0603	0.0562861	0.072934	0.101665	0.00726368	-0.0362323
	2017-12-01	0.126892	0.0937688	0.0504	0.0897356	-0.137775	0.100193	0.0538691	0.018247
	2018-01-01	0.0192989	-0.0372796	0.0486	0.0824362	-0.0203507	0.0758178	0.0280871	0.0286401
	2018-02-01	0.099057	0.0995668	0.0486	0.00749098	-0.00763143	0.097747	0.0574717	-0.051013
	2018-03-01	0.00486619	0.0397898	0.0486	-0.0089428	-0.0294635	0.138162	0.0321687	-0.0923863
	2018-04-01	0.127445	0.146995	0.0486	0.0421816	-0.0735452	0.585847	0.146254	0.0460071
	2018-05-01	0.010036	0.0213514	0.0486	-0.0111193	0.0800761	0.0412873	0.0317053	0.0237178
	2018-06-01	0.0902764	0.0949324	0.0486	0.040157	0.0212356	0.146826	0.0736712	-0.0340851
	2018-07-01	0.251167	0.116401	0.0486	-0.0744829	0.0820186	0.271619	0.115887	0.0417859
	2018-08-01	0.0543239	0.123527	0.0486	-0.0392105	0.0285781	0.00523202	0.0368418	0.0497215
	2018-09-01	0.0661975	-0.243566	0.0486	0.0364067	-0.0342067	0.178639	0.00867833	-0.00428088
	2018-10-01	0.0269363	0.0234235	0.0486	0.0284332	0.00791938	0.0421062	0.0295697	0.0432826
	2018-11-01	0.0851578	0.101617	0.0486	0.0021375	0.000402921	0.0564723	0.0490647	-0.0315539
	2018-12-01	0.0227528	0.0603381	0.0486	-0.0799237	0.0527544	0.0875887	0.0320184	0.0549434
	2021-01-01	0.0107578	0.00231543	0.0486	0.17608	-0.0448236	0.21688	0.0683017	0.0101428
	2021-02-01	0.0568139	-0.110588	0.0486	-0.0312292	-0.0270027	0.0413875	-0.0036698	-0.0905133
	2021-03-01	0.0123399	0.0460138	0.0486	0.107234	-0.0847833	0.0790225	0.0347379	0.03028
	2021-04-01	0.00945978	0.0271375	0.0486	0.0565981	-0.0971314	0.140783	0.0309078	0.036155
	2021-05-01	0.148121	-0.0955667	0.0486	-0.109652	-0.00150902	0.286785	0.0461298	-0.0274565
	2021-06-01	0.0309403	-0.10973	0.0486	0.0364658	-0.0767593	0.108253	0.00629499	-0.0023993
	2021-07-01	0.0269363	-0.0765923	0.0486	-0.0537625	0.122788	-0.131252	-0.0105471	-0.0424797
	2021-08-01	0.103184	0.114585	0.0486	0.040534	-0.115452	0.100079	0.0485885	0.0227779
	2021-09-01	0.0313578	-0.00661365	0.0486	0.0138816	-0.120175	0.374568	0.0569366	-0.00610679
	2021-10-01	0.15845	-0.000200913	0.0486	-0.181156	-0.0892663	0.0662884	0.000452609	-0.0486896
	2021-11-01	0.0709135	0.137004	0.051	0.1113	-0.0360833	0.334684	0.11147	0.087268
	2021-12-01	0.00687183	-0.0689425	0.051	0.0283812	-0.00604899	0.120616	0.0219796	0.0172764
	2022-01-01	0.0346194	-0.0127476	0.0535	-0.0445626	0.0450587	0.215984	0.0486419	0.138616
	2022-02-01	0.0991377	-0.00331235	0.056	0.00135113	-0.0219354	-0.0374145	0.0156378	-0.0579618
	2022-03-01	0.0287949	0.0402879	0.056	0.132243	-0.0120905	0.218081	0.0772194	-0.0242802
	2022-04-01	0.0634462	0.0182375	0.0585	-0.0438549	-0.0453609	0.275758	0.0544544	0.00805786
	2022-05-01	0.050453	-0.0188296	0.0585	0.0185702	0.0469943	0.0863606	0.0403414	-0.0177557
	2022-06-01	0.0278786	-0.0735493	0.0585	-0.137374	-0.0280581	0.0923891	-0.0100356	0.0362158
	2022-07-01	0.00722042	0.0201416	0.061	0.0314451	-0.0707324	-0.00263245	0.00774037	-0.0586964
	2022-08-01	0.0772021	-0.0297717	0.061	-0.0602077	-0.0145538	0.116399	0.0250113	0.0204744
	2022-09-01	0.0129037	-0.0578523	0.061	0.035418	0.0241867	-0.0719924	0.000610634	0.000980517
	2022-10-01	0.0147407	-0.0691805	0.061	-0.0841064	0.0669849	0.350135	0.0565957	-0.0236462
	2022-11-01	0.00450863	0.0595737	0.061	0.0185537	0.0707187	0.0995865	0.0523235	0.0126366
	2022-12-01	0.049147	-0.0586191	0.061	-0.130286	0.205486	0.270211	0.0661564	-0.0869006
	2023-01-01	0.0198682	-0.0709213	0.061	-0.166938	-0.0541426	0.264063	0.00882144	-0.0132363
	2023-02-01	0.00978801	0.0502243	0.061	0.100919	-0.104496	-0.0713307	0.00768404	0.0404935
	2023-03-01	0.00651251	0.0619381	0.061	0.0190504	0.0539817	0.0368261	0.0398848	0.0444749
	2023-04-01	0.0116058	-0.08394	0.061	-0.00517175	-0.0450968	0.0679666	0.00106064	0.167963
	2023-05-01	0.0222984	0.0747072	0.061	-0.0299749	-0.0103166	0.0946266	0.0353901	0.0496928
	2023-06-01	0.00352086	-0.0268753	0.0585	-0.0134951	0.00583349	0.0893556	0.0194733	0.00955988
	2023-07-01	0.038554	-0.0643764	0.056	0.0268608	-0.0616529	0.0924012	0.0146311	0.125955
	2023-08-01	0.00383233	-0.052609	0.056	0.0379662	0.131116	0.14939	0.0542827	0.0285686
	2023-09-01	0.0379574	-0.0253054	0.056	0.0200963	-0.091287	0.422341	0.069967	0.0931852
	2023-10-01	0.0327898	0.0130202	0.056	-0.102726	-0.0765714	0.128802	0.0085524	-0.043606
	2023-11-01	0.010147	0.0146786	0.056	-0.0477211	0.136094	0.0164516	0.0309417	0.00162487
	2023-12-01	0.120067	-0.0773645	0.056	-0.115289	-0.0269361	0.332656	0.0481888	-0.0131312
	2024-01-01	0.0704517	0.14664	0.056	0.0558516	-0.0363847	0.0734116	0.060995	0.0183551
	2024-02-01	0.00339559	0.0636241	0.056	-0.000938649	0.0306066	0.214973	0.0612768	-0.0430933
	2024-03-01	0.0349758	-0.025031	0.056	0.050936	-0.033421	0.0995663	0.0305044	-0.0359023
	2024-04-01	0.0298636	-0.0575194	0.056	0.0152491	0.0635589	0.215017	0.0536949	0.0207898
	2024-05-01	0.00192728	-0.0242343	0.056	-0.0690921	-0.0907628	0.152815	0.00444223	-0.066813
	2024-06-01	0.0360302	0.0559791	0.056	0.0743903	-0.0333535	0.166263	0.0592182	-0.0560335
	2024-07-01	0.0168898	-0.136329	0.056	-0.0240193	0.017374	0.289156	0.0365118	0.0473431
	2024-08-01	0.00430108	0.0113851	0.056	0.0551114	0.0282304	0.0315534	0.0310969	-0.0595067
	2024-09-01	0.0502198	0.0336021	0.056	-0.0274839	-0.0771597	0.53265	0.0946381	-0.0115785
	2024-10-01	0.0123527	0.0356248	0.056	0.030841	-0.00440878	0.0998649	0.0383791	-0.00862878
	2024-11-01	0.00840864	-0.0116026	0.056	-0.0684617	0.0519212	-0.0653012	-0.00483928	-0.0271463
	2024-12-01	0.0238834	0.026647	0.056	-0.0211154	0.0280787	0.0229111	0.0227341	-0.0233695
DONG FENG AUTOMOBILE 'A'	2010-02-01	0.0215062	-0.0178676	0.0558	-0.0743318	-0.0064948	0.00746547	-0.0023204	0.0277806
	2010-03-01	0.0685199	-0.043727	0.0558	0.0290989	-0.0369795	0.00256129	0.0125456	-0.0293495
	2010-04-01	0.0304371	0.0626337	0.0558	-0.0103673	-0.0416591	0.280233	0.0628462	0.0379656
	2010-05-01	0.0316149	-0.00559196	0.0558	0.0256485	-0.0214025	0.0797553	0.0276374	-0.061392
	2010-06-01	0.0185	0.041186	0.0558	-0.0245087	0.0324446	0.0287897	0.0253686	-0.0409831
	2010-07-01	0.0457791	-0.00407443	0.0558	-0.012539	-0.056337	0.0745456	0.0171957	-0.086131
	2010-08-01	0.0217935	-0.11585	0.0558	-0.0479876	0.0142638	0.201464	0.0215806	-0.0175121
	2010-09-01	0.0240976	-0.0752322	0.0558	-0.0344063	-0.0461792	0.128983	0.0088438	-0.0256487
	2010-10-01	0.0120054	-0.028955	0.0558	-0.0627804	0.0294369	0.268367	0.0456457	-0.0154384
	2010-11-01	0.0240976	-0.0440876	0.0558	0.00234211	-0.0318529	0.221159	0.0379096	-0.0141216
	2010-12-01	0.103573	0.040428	0.0558	-0.00743817	0.036513	-0.0374064	0.0319116	0.0315425
	2011-01-01	0.020932	-0.0704566	0.0558	-0.125695	-0.0190619	0.141432	0.000491729	-0.0240283
	2011-02-01	0.034834	-0.100624	0.0558	0.00645032	0.0963671	0.135563	0.0380651	0.00924133
	2011-03-01	0.117182	0.0117076	0.0504	0.00542029	-0.025183	0.033846	0.0322288	0.0434317
	2011-04-01	0.00642848	0.0520943	0.0504	-0.0322892	0.0229601	0.147923	0.0412527	0.0261559
	2011-05-01	0.0366575	0.0538912	0.0504	-0.00831825	-0.0153874	0.0724964	0.0316232	-0.0147224
	2011-06-01	0.0158424	-0.118027	0.0504	-0.0907409	-0.0739379	0.0263367	-0.0316878	0.017886
	2011-07-01	0.105684	0.151435	0.0504	0.00225397	0.0617887	0.156792	0.0880588	0.0348192
	2011-08-01	0.0306107	-0.0378082	0.0504	-0.0113672	-0.0602197	0.0671252	0.00645679	-0.0249027
	2011-09-01	0.000770611	0.00422372	0.0504	-0.0263443	0.00430813	0.124929	0.0263812	-0.000169127
	2011-10-01	0.000771805	-0.0538029	0.0504	-0.0451051	0.00943379	0.147463	0.0181935	0.0454174
	2011-11-01	0.00232261	-0.0445974	0.0504	-0.105861	0.0191813	0.175119	0.0160941	0.0208864
	2011-12-01	0.0108444	-0.0784925	0.0504	0.000397945	-0.0462627	0.0537055	-0.00156789	0.00390679
	2012-01-01	0.0884228	-0.0558787	0.0504	-0.0114196	0.000798884	0.113353	0.030946	0.0516075
	2012-02-01	0.00850433	0.12725	0.0504	-0.0192583	0.00770086	0.0300804	0.034113	-0.00128603
	2012-03-01	0.0108387	0.0174153	0.0504	-0.0392561	0.0418502	0.0560331	0.0228802	-0.0414423
	2012-04-01	0.00438918	-0.00220266	0.0504	-0.0746787	0.0331537	0.278276	0.0482229	0.110183
	2012-05-01	0.019278	0.000551592	0.0504	-0.0645697	0.0707546	0.184703	0.0435196	0.0846649
	2012-06-01	0.0130206	0.0361277	0.0504	0.0382896	-0.0338378	-0.0472805	0.00945326	-0.0132167
	2012-07-01	0.0108444	-0.0500172	0.0504	-0.0507766	-0.00235146	0.0395722	-0.000388111	0.0218329
	2012-08-01	0.0349758	-0.0152381	0.0504	-0.0340093	-0.0270665	-0.0123881	-0.000554382	-0.0320364
	2012-09-01	0.0520333	-0.0199099	0.0504	-0.0711091	-0.0300912	-0.004813	-0.003915	-0.00409471
	2012-10-01	0.00644035	-0.056756	0.0504	-0.000410897	0.256676	0.267931	0.0873801	0.0159204
	2012-11-01	0.0121861	-0.00428955	0.0504	-0.151516	0.18971	0.611894	0.118064	0.109476
	2012-12-01	0.138519	0.0518637	0.0504	-0.00962561	-0.00995233	0.133595	0.0591333	-0.0333924
	2013-01-01	0.0115418	0.0570179	0.0504	0.0486856	0.101463	0.135547	0.0674425	-0.0215517
	2013-02-01	0.012404	0.0676593	0.0504	0.0535753	-0.0526466	0.0241315	0.0259206	0.0134758
	2013-03-01	0.0791373	0.0385044	0.0504	0.0260143	0.0519861	0.112772	0.0598023	0.0186528
	2013-04-01	0.0101597	0.0477539	0.0504	0.019672	0.0384489	0.181444	0.0579798	0.0152777
	2013-05-01	0.0944778	-0.102964	0.0504	0.0442789	0.0159311	0.3746	0.0794539	0.0828758
	2013-06-01	0.062993	-0.0180097	0.0504	-0.124083	-0.0173348	0.151351	0.0175529	-0.0788641
	2013-07-01	0.0467176	-0.0828225	0.0504	-0.0966071	0.0454877	0.26517	0.0380576	-0.00168036
	2013-08-01	0.0364438	-0.0489434	0.0504	-0.118836	-0.0241687	0.0976927	-0.0012352	-0.0333
	2013-09-01	0.119765	-0.0335279	0.0504	-0.0348771	-0.0290818	0.051738	0.0207361	-0.0212955
	2013-10-01	0.0800972	0.0504192	0.0504	-0.0782881	-0.0259776	0.356062	0.0721189	0.0588067
	2013-11-01	0.0486435	-0.0697888	0.0522	0.0365153	0.028381	0.21161	0.0512601	-0.0355462
	2013-12-01	0.0454438	0.0240645	0.0522	-0.0979182	0.0186827	0.150937	0.032235	-0.0300156
	2014-01-01	0.0392945	-0.0509392	0.0522	0.0468731	-0.106422	0.140861	0.0203111	-0.0473441
	2014-02-01	0.0180728	-0.0113156	0.0522	-0.155903	-0.052667	0.092121	-0.00958196	0.0831787
	2014-03-01	0.0599825	0.0270676	0.0522	-0.00568162	-0.0470041	0.169754	0.0427198	0.036311
	2014-04-01	0.0329365	-0.051315	0.0522	-0.104947	0.0178151	0.261139	0.0346382	0.0281232
	2014-05-01	0.0318611	-0.0540206	0.0522	-0.0603481	0.0243415	0.185054	0.029848	-0.0645521
	2014-06-01	0.0274931	-0.131315	0.0522	0.00366196	0.0404287	-0.0248134	-0.00539073	-0.0440711
	2014-07-01	0.0844561	0.0385483	0.0522	-0.151412	-0.109596	0.397776	0.0519954	0.00616786
	2014-08-01	0.113759	0.0458467	0.0522	0.0865038	-0.00959769	-0.135792	0.0254866	0.0357245
	2014-09-01	0.167881	0.0737718	0.0522	0.256808	0.0289113	-0.00788658	0.0952809	-0.0214419
	2014-10-01	0.0962974	-0.0286593	0.0522	-0.0208122	-0.0224024	0.325573	0.0670328	-0.0197111
	2014-11-01	0.00367677	-0.0442271	0.0522	0.10028	0.0197337	0.0318745	0.0272563	0.0104882
	2014-12-01	0.00738011	-0.0095314	0.0522	-0.0284106	-0.0666046	0.0352592	-0.00161788	0.0294375
	2015-01-01	0.0743705	0.0594432	0.0522	0.0513473	0.0888783	0.228232	0.0924119	-0.0152895
	2015-02-01	0.00512732	0.0771928	0.0522	0.0470977	0.00451177	0.0172072	0.0338895	0.0878337
	2015-03-01	0.0102917	0.0221806	0.0522	-0.0893817	-0.0559319	0.0902864	0.00494085	-0.0474648
	2015-04-01	0.0724	0.0256311	0.0522	-0.00895202	0.0322909	0.249817	0.0705644	-0.0192877
	2015-05-01	0.163629	0.0886249	0.054	-0.186454	0.0276304	0.122384	0.044969	-0.0643751
	2015-06-01	0.0525055	0.148656	0.054	0.0955474	-0.0738723	0.333006	0.10164	0.0547307
	2015-07-01	0.0248172	0.0172164	0.054	-0.00410091	0.0158218	0.289088	0.0661405	-0.064074
	2015-08-01	0.0627135	-0.0586771	0.054	0.0138194	-0.10228	0.180322	0.024983	-0.00839317
	2015-09-01	0.0958643	0.0222052	0.0558	0.0464531	-0.0552077	-0.0267595	0.0230592	-0.00544946
	2015-10-01	0.024625	0.0672934	0.0558	0.0621523	0.0958974	0.154409	0.0766963	-0.037965
	2015-11-01	0.137079	0.0553402	0.0558	-0.323887	0.123618	0.272847	0.0534663	-0.062284
	2015-12-01	0.16678	0.127232	0.0558	-0.274988	0.120872	0.157664	0.0588933	-0.0514163
	2016-01-01	0.211022	0.242502	0.0558	0.0327994	0.162137	0.0874179	0.131946	0.0422793
	2016-02-01	0.214324	-0.0024163	0.0558	0.0175672	0.020424	0.472328	0.129671	-0.0116192
	2016-03-01	0.0592341	0.0573012	0.0558	0.258278	-0.0730703	-0.0752025	0.0470568	0.00999873
	2016-04-01	0.374693	0.139374	0.0567	-0.0520358	-0.350181	0.254361	0.0704854	0.0422497
	2016-05-01	0.2262	0.165759	0.0567	0.0306281	0.083478	0.197891	0.126776	-0.0584398
	2016-06-01	0.0771359	0.0393619	0.0585	-0.0852269	0.00570679	0.135402	0.0384799	-0.0678662
	2016-07-01	0.0963061	-0.0413532	0.0585	-0.093877	0.0338464	0.043804	0.0162044	-0.0262804
	2016-08-01	0.16439	0.138017	0.0603	-0.0131551	0.00400972	0.118268	0.0786383	0.0320614
	2016-09-01	0.237225	0.189446	0.0621	0.0348793	0.0947341	0.189037	0.13457	0.13873
	2016-10-01	0.0623563	0.0421165	0.0648	-0.0771726	-0.0499263	0.17513	0.0362174	-0.0739415
	2016-11-01	0.103739	0.0400052	0.0648	-0.0190813	0.15894	0.487794	0.139366	-0.00776224
	2016-12-01	0.0701586	-0.171803	0.0648	0.026282	-0.0778917	-0.0928856	-0.0302233	-0.124632
	2017-01-01	0.0922257	0.0799589	0.0657	0.1177	-0.134696	0.344119	0.0941679	0.00476
	2017-02-01	0.0465723	-0.199047	0.0657	0.00322442	-0.0849388	0.11881	-0.00827982	-0.00553114
	2017-03-01	0.116519	0.0266637	0.0657	0.000727987	-0.115615	0.220451	0.0524077	-0.063781
	2017-04-01	0.11216	-0.281932	0.0657	-0.128154	-0.0047915	0.142544	-0.0157456	-0.0820867
	2017-05-01	0.138984	0.0981398	0.0657	-0.0111642	0.0440085	0.0885505	0.070703	0.158815
	2017-06-01	0.146205	-0.0654781	0.0657	-0.0264965	-0.148699	0.282389	0.0422699	0.0916901
	2017-07-01	0.0396847	-0.266275	0.0657	-0.0268183	0.0539491	0.303147	0.0282312	-0.0696693
	2017-08-01	0.12449	0.0552329	0.0657	-0.0381791	0.00534975	0.154329	0.0611537	-0.081094
	2017-09-01	0.0247092	-0.19452	0.0657	-0.0881783	0.0586778	0.188009	0.00906634	-0.0294156
	2017-10-01	0.0242228	-0.00440065	0.0612	0.0323213	0.0857877	0.0317978	0.0384882	-0.0493654
	2017-11-01	0.0106196	-0.287609	0.0603	0.0562861	0.072934	0.101665	0.00236605	-0.0362323
	2017-12-01	0.0811255	0.0937688	0.0504	0.0897356	-0.137775	0.100193	0.0462414	0.018247
	2018-01-01	0.0256424	-0.0372796	0.0486	0.0824362	-0.0203507	0.0758178	0.0291443	0.0286401
	2018-02-01	0.243194	0.0995668	0.0486	0.00749098	-0.00763143	0.097747	0.0814946	-0.051013
	2018-03-01	0.0172206	0.0397898	0.0486	-0.0089428	-0.0294635	0.138162	0.0342277	-0.0923863
	2018-04-01	0.0819171	0.146995	0.0486	0.0421816	-0.0735452	0.585847	0.138666	0.0460071
	2018-05-01	0.0133931	0.0213514	0.0486	-0.0111193	0.0800761	0.0412873	0.0322648	0.0237178
	2018-06-01	0.0685493	0.0949324	0.0486	0.040157	0.0212356	0.146826	0.07005	-0.0340851
	2018-07-01	0.0738122	0.116401	0.0486	-0.0744829	0.0820186	0.271619	0.086328	0.0417859
	2018-08-01	0.0764786	0.123527	0.0486	-0.0392105	0.0285781	0.00523202	0.0405342	0.0497215
	2018-09-01	0.081766	-0.243566	0.0486	0.0364067	-0.0342067	0.178639	0.0112731	-0.00428088
	2018-10-01	0.00830353	0.0234235	0.0486	0.0284332	0.00791938	0.0421062	0.0264643	0.0432826
	2018-11-01	0.269129	0.101617	0.0486	0.0021375	0.000402921	0.0564723	0.0797265	-0.0315539
	2018-12-01	0.0269217	0.0603381	0.0486	-0.0799237	0.0527544	0.0875887	0.0327132	0.0549434
	2021-01-01	0.0547249	0.00231543	0.0486	0.17608	-0.0448236	0.21688	0.0756296	0.0101428
	2021-02-01	0.0686355	-0.110588	0.0486	-0.0312292	-0.0270027	0.0413875	-0.00169954	-0.0905133
	2021-03-01	0.0366708	0.0460138	0.0486	0.107234	-0.0847833	0.0790225	0.038793	0.03028
	2021-04-01	0.125933	0.0271375	0.0486	0.0565981	-0.0971314	0.140783	0.05032	0.036155
	2021-05-01	0.150808	-0.0955667	0.0486	-0.109652	-0.00150902	0.286785	0.0465775	-0.0274565
	2021-06-01	0.0259642	-0.10973	0.0486	0.0364658	-0.0767593	0.108253	0.00546563	-0.0023993
	2021-07-01	0.0156188	-0.0765923	0.0486	-0.0537625	0.122788	-0.131252	-0.0124333	-0.0424797
	2021-08-01	0.197771	0.114585	0.0486	0.040534	-0.115452	0.100079	0.064353	0.0227779
	2021-09-01	0.0240036	-0.00661365	0.0486	0.0138816	-0.120175	0.374568	0.0557109	-0.00610679
	2021-10-01	0.0824305	-0.000200913	0.0486	-0.181156	-0.0892663	0.0662884	-0.0122174	-0.0486896
	2021-11-01	0.0249367	0.137004	0.051	0.1113	-0.0360833	0.334684	0.103807	0.087268
	2021-12-01	0.0346873	-0.0689425	0.051	0.0283812	-0.00604899	0.120616	0.0266155	0.0172764
	2022-01-01	0.0465391	-0.0127476	0.0535	-0.0445626	0.0450587	0.215984	0.0506285	0.138616
	2022-02-01	0.119633	-0.00331235	0.056	0.00135113	-0.0219354	-0.0374145	0.0190537	-0.0579618
	2022-03-01	0.019724	0.0402879	0.056	0.132243	-0.0120905	0.218081	0.0757076	-0.0242802
	2022-04-01	0.0340297	0.0182375	0.0585	-0.0438549	-0.0453609	0.275758	0.0495516	0.00805786
	2022-05-01	0.0394916	-0.0188296	0.0585	0.0185702	0.0469943	0.0863606	0.0385145	-0.0177557
	2022-06-01	0.0618219	-0.0735493	0.0585	-0.137374	-0.0280581	0.0923891	-0.00437841	0.0362158
	2022-07-01	0.040184	0.0201416	0.061	0.0314451	-0.0707324	-0.00263245	0.0132343	-0.0586964
	2022-08-01	0.0701202	-0.0297717	0.061	-0.0602077	-0.0145538	0.116399	0.023831	0.0204744
	2022-09-01	0.0231165	-0.0578523	0.061	0.035418	0.0241867	-0.0719924	0.00231276	0.000980517
	2022-10-01	0.0066163	-0.0691805	0.061	-0.0841064	0.0669849	0.350135	0.0552416	-0.0236462
	2022-11-01	0.0148727	0.0595737	0.061	0.0185537	0.0707187	0.0995865	0.0540509	0.0126366
	2022-12-01	0.0675066	-0.0586191	0.061	-0.130286	0.205486	0.270211	0.0692163	-0.0869006
	2023-01-01	0.00941922	-0.0709213	0.061	-0.166938	-0.0541426	0.264063	0.00707995	-0.0132363
	2023-02-01	0.0576791	0.0502243	0.061	0.100919	-0.104496	-0.0713307	0.0156659	0.0404935
	2023-03-01	0.0517357	0.0619381	0.061	0.0190504	0.0539817	0.0368261	0.047422	0.0444749
	2023-04-01	0.00139748	-0.08394	0.061	-0.00517175	-0.0450968	0.0679666	-0.000640757	0.167963
	2023-05-01	0.0199878	0.0747072	0.061	-0.0299749	-0.0103166	0.0946266	0.035005	0.0496928
	2023-06-01	0.00586124	-0.0268753	0.0585	-0.0134951	0.00583349	0.0893556	0.0198633	0.00955988
	2023-07-01	0.0528183	-0.0643764	0.056	0.0268608	-0.0616529	0.0924012	0.0170085	0.125955
	2023-08-01	0.0217735	-0.052609	0.056	0.0379662	0.131116	0.14939	0.0572729	0.0285686
	2023-09-01	0.0299892	-0.0253054	0.056	0.0200963	-0.091287	0.422341	0.068639	0.0931852
	2023-10-01	0.0393611	0.0130202	0.056	-0.102726	-0.0765714	0.128802	0.0096476	-0.043606
	2023-11-01	0.0269363	0.0146786	0.056	-0.0477211	0.136094	0.0164516	0.0337399	0.00162487
	2023-12-01	0.0645385	-0.0773645	0.056	-0.115289	-0.0269361	0.332656	0.0389342	-0.0131312
	2024-01-01	0.0507723	0.14664	0.056	0.0558516	-0.0363847	0.0734116	0.0577151	0.0183551
	2024-02-01	0.0914022	0.0636241	0.056	-0.000938649	0.0306066	0.214973	0.0759446	-0.0430933
	2024-03-01	0.0656686	-0.025031	0.056	0.050936	-0.033421	0.0995663	0.0356198	-0.0359023
	2024-04-01	0.00343054	-0.0575194	0.056	0.0152491	0.0635589	0.215017	0.0492894	0.0207898
	2024-05-01	0.149246	-0.0242343	0.056	-0.0690921	-0.0907628	0.152815	0.0289954	-0.066813
	2024-06-01	0.0429484	0.0559791	0.056	0.0743903	-0.0333535	0.166263	0.0603713	-0.0560335
	2024-07-01	0.0417497	-0.136329	0.056	-0.0240193	0.017374	0.289156	0.0406551	0.0473431
	2024-08-01	0.0034904	0.0113851	0.056	0.0551114	0.0282304	0.0315534	0.0309618	-0.0595067
	2024-09-01	0.0673655	0.0336021	0.056	-0.0274839	-0.0771597	0.53265	0.0974957	-0.0115785
	2024-10-01	0.0215561	0.0356248	0.056	0.030841	-0.00440878	0.0998649	0.039913	-0.00862878
	2024-11-01	0.0215561	-0.0116026	0.056	-0.0684617	0.0519212	-0.0653012	-0.00264804	-0.0271463
	2024-12-01	0.0400053	0.026647	0.056	-0.0211154	0.0280787	0.0229111	0.0254211	-0.0233695
CHINA WLD.TRD.CENTER 'A'	2010-02-01	0.00340942	-0.0178676	0.0558	-0.0743318	-0.0064948	0.00746547	-0.00533654	0.0277806
	2010-03-01	0.0510358	-0.043727	0.0558	0.0290989	-0.0369795	0.00256129	0.00963158	-0.0293495
	2010-04-01	0.0115101	0.0626337	0.0558	-0.0103673	-0.0416591	0.280233	0.0596917	0.0379656
	2010-05-01	0.0456849	-0.00559196	0.0558	0.0256485	-0.0214025	0.0797553	0.0299824	-0.061392
	2010-06-01	0.0298805	0.041186	0.0558	-0.0245087	0.0324446	0.0287897	0.0272653	-0.0409831
	2010-07-01	0.0373953	-0.00407443	0.0558	-0.012539	-0.056337	0.0745456	0.0157984	-0.086131
	2010-08-01	0.0594929	-0.11585	0.0558	-0.0479876	0.0142638	0.201464	0.0278639	-0.0175121
	2010-09-01	0.0148727	-0.0752322	0.0558	-0.0344063	-0.0461792	0.128983	0.00730633	-0.0256487
	2010-10-01	0.0480028	-0.028955	0.0558	-0.0627804	0.0294369	0.268367	0.0516453	-0.0154384
	2010-11-01	0.0318139	-0.0440876	0.0558	0.00234211	-0.0318529	0.221159	0.0391957	-0.0141216
	2010-12-01	0.0215972	0.040428	0.0558	-0.00743817	0.036513	-0.0374064	0.0182489	0.0315425
	2011-01-01	0.124755	-0.0704566	0.0558	-0.125695	-0.0190619	0.141432	0.0177955	-0.0240283
	2011-02-01	0.105361	-0.100624	0.0558	0.00645032	0.0963671	0.135563	0.0498196	0.00924133
	2011-03-01	0.0864014	0.0117076	0.0504	0.00542029	-0.025183	0.033846	0.0270987	0.0434317
	2011-04-01	0.0177388	0.0520943	0.0504	-0.0322892	0.0229601	0.147923	0.0431378	0.0261559
	2011-05-01	0.0172675	0.0538912	0.0504	-0.00831825	-0.0153874	0.0724964	0.0283916	-0.0147224
	2011-06-01	0.0309831	-0.118027	0.0504	-0.0907409	-0.0739379	0.0263367	-0.0291643	0.017886
	2011-07-01	0.166868	0.151435	0.0504	0.00225397	0.0617887	0.156792	0.0982561	0.0348192
	2011-08-01	0.0224476	-0.0378082	0.0504	-0.0113672	-0.0602197	0.0671252	0.00509628	-0.0249027
	2011-09-01	0.0766199	0.00422372	0.0504	-0.0263443	0.00430813	0.124929	0.0390227	-0.000169127
	2011-10-01	0.0328178	-0.0538029	0.0504	-0.0451051	0.00943379	0.147463	0.0235345	0.0454174
	2011-11-01	0.0238419	-0.0445974	0.0504	-0.105861	0.0191813	0.175119	0.0196806	0.0208864
	2011-12-01	0.00209769	-0.0784925	0.0504	0.000397945	-0.0462627	0.0537055	-0.00302567	0.00390679
	2012-01-01	0.00840341	-0.0558787	0.0504	-0.0114196	0.000798884	0.113353	0.0176095	0.0516075
	2012-02-01	0.0634919	0.12725	0.0504	-0.0192583	0.00770086	0.0300804	0.0432776	-0.00128603
	2012-03-01	0.0435862	0.0174153	0.0504	-0.0392561	0.0418502	0.0560331	0.0283381	-0.0414423
	2012-04-01	0.0991987	-0.00220266	0.0504	-0.0746787	0.0331537	0.278276	0.0640245	0.110183
	2012-05-01	0.0616693	0.000551592	0.0504	-0.0645697	0.0707546	0.184703	0.0505848	0.0846649
	2012-06-01	0.0145351	0.0361277	0.0504	0.0382896	-0.0338378	-0.0472805	0.00970568	-0.0132167
	2012-07-01	0.00943451	-0.0500172	0.0504	-0.0507766	-0.00235146	0.0395722	-0.000623095	0.0218329
	2012-08-01	0.0404271	-0.0152381	0.0504	-0.0340093	-0.0270665	-0.0123881	0.000354169	-0.0320364
	2012-09-01	0.0111024	-0.0199099	0.0504	-0.0711091	-0.0300912	-0.004813	-0.0107368	-0.00409471
	2012-10-01	0.0109805	-0.056756	0.0504	-0.000410897	0.256676	0.267931	0.0881368	0.0159204
	2012-11-01	0.0421494	-0.00428955	0.0504	-0.151516	0.18971	0.611894	0.123058	0.109476
	2012-12-01	0.0672936	0.0518637	0.0504	-0.00962561	-0.00995233	0.133595	0.0472624	-0.0333924
	2013-01-01	0.0525623	0.0570179	0.0504	0.0486856	0.101463	0.135547	0.0742793	-0.0215517
	2013-02-01	0.0809691	0.0676593	0.0504	0.0535753	-0.0526466	0.0241315	0.0373481	0.0134758
	2013-03-01	0.00347179	0.0385044	0.0504	0.0260143	0.0519861	0.112772	0.0471914	0.0186528
	2013-04-01	0.0191776	0.0477539	0.0504	0.019672	0.0384489	0.181444	0.0594828	0.0152777
	2013-05-01	0.0430858	-0.102964	0.0504	0.0442789	0.0159311	0.3746	0.0708886	0.0828758
	2013-06-01	0.0541602	-0.0180097	0.0504	-0.124083	-0.0173348	0.151351	0.0160807	-0.0788641
	2013-07-01	0.0261567	-0.0828225	0.0504	-0.0966071	0.0454877	0.26517	0.0346307	-0.00168036
	2013-08-01	0.0228089	-0.0489434	0.0504	-0.118836	-0.0241687	0.0976927	-0.00350768	-0.0333
	2013-09-01	0.0662263	-0.0335279	0.0504	-0.0348771	-0.0290818	0.051738	0.0118129	-0.0212955
	2013-10-01	0.0303082	0.0504192	0.0504	-0.0782881	-0.0259776	0.356062	0.0638207	0.0588067
	2013-11-01	0.0675582	-0.0697888	0.0522	0.0365153	0.028381	0.21161	0.0544126	-0.0355462
	2013-12-01	0.0463166	0.0240645	0.0522	-0.0979182	0.0186827	0.150937	0.0323805	-0.0300156
	2014-01-01	0.0164088	-0.0509392	0.0522	0.0468731	-0.106422	0.140861	0.0164968	-0.0473441
	2014-02-01	0.0316128	-0.0113156	0.0522	-0.155903	-0.052667	0.092121	-0.00732528	0.0831787
	2014-03-01	0.0136235	0.0270676	0.0522	-0.00568162	-0.0470041	0.169754	0.0349933	0.036311
	2014-04-01	0.0118112	-0.051315	0.0522	-0.104947	0.0178151	0.261139	0.0311173	0.0281232
	2014-05-01	0.0502209	-0.0540206	0.0522	-0.0603481	0.0243415	0.185054	0.0329079	-0.0645521
	2014-06-01	0.0256424	-0.131315	0.0522	0.00366196	0.0404287	-0.0248134	-0.00569918	-0.0440711
	2014-07-01	0.0946308	0.0385483	0.0522	-0.151412	-0.109596	0.397776	0.0536912	0.00616786
	2014-08-01	0.170776	0.0458467	0.0522	0.0865038	-0.00959769	-0.135792	0.0349894	0.0357245
	2014-09-01	0.0844993	0.0737718	0.0522	0.256808	0.0289113	-0.00788658	0.081384	-0.0214419
	2014-10-01	0.0540245	-0.0286593	0.0522	-0.0208122	-0.0224024	0.325573	0.0599873	-0.0197111
	2014-11-01	0.0178746	-0.0442271	0.0522	0.10028	0.0197337	0.0318745	0.0296226	0.0104882
	2014-12-01	0.00455582	-0.0095314	0.0522	-0.0284106	-0.0666046	0.0352592	-0.0020886	0.0294375
	2015-01-01	0.133815	0.0594432	0.0522	0.0513473	0.0888783	0.228232	0.102319	-0.0152895
	2015-02-01	0.0235767	0.0771928	0.0522	0.0470977	0.00451177	0.0172072	0.0369644	0.0878337
	2015-03-01	0.00580834	0.0221806	0.0522	-0.0893817	-0.0559319	0.0902864	0.00419362	-0.0474648
	2015-04-01	0.0210132	0.0256311	0.0522	-0.00895202	0.0322909	0.249817	0.062	-0.0192877
	2015-05-01	0.144109	0.0886249	0.054	-0.186454	0.0276304	0.122384	0.0417156	-0.0643751
	2015-06-01	0.0569498	0.148656	0.054	0.0955474	-0.0738723	0.333006	0.102381	0.0547307
	2015-07-01	0.157552	0.0172164	0.054	-0.00410091	0.0158218	0.289088	0.088263	-0.064074
	2015-08-01	0.00707794	-0.0586771	0.054	0.0138194	-0.10228	0.180322	0.0157104	-0.00839317
	2015-09-01	0.170594	0.0222052	0.0558	0.0464531	-0.0552077	-0.0267595	0.0355142	-0.00544946
	2015-10-01	0.0149132	0.0672934	0.0558	0.0621523	0.0958974	0.154409	0.0750776	-0.037965
	2015-11-01	0.0118376	0.0553402	0.0558	-0.323887	0.123618	0.272847	0.0325927	-0.062284
	2015-12-01	0.275229	0.127232	0.0558	-0.274988	0.120872	0.157664	0.076968	-0.0514163
	2016-01-01	0.148457	0.242502	0.0558	0.0327994	0.162137	0.0874179	0.121519	0.0422793
	2016-02-01	0.344377	-0.0024163	0.0558	0.0175672	0.020424	0.472328	0.151347	-0.0116192
	2016-03-01	0.0682094	0.0573012	0.0558	0.258278	-0.0730703	-0.0752025	0.0485527	0.00999873
	2016-04-01	0.20966	0.139374	0.0567	-0.0520358	-0.350181	0.254361	0.0429797	0.0422497
	2016-05-01	0.043576	0.165759	0.0567	0.0306281	0.083478	0.197891	0.0963387	-0.0584398
	2016-06-01	0.361686	0.0393619	0.0585	-0.0852269	0.00570679	0.135402	0.0859049	-0.0678662
	2016-07-01	0.101485	-0.0413532	0.0585	-0.093877	0.0338464	0.043804	0.0170676	-0.0262804
	2016-08-01	0.0790831	0.138017	0.0603	-0.0131551	0.00400972	0.118268	0.0644204	0.0320614
	2016-09-01	0.0128207	0.189446	0.0621	0.0348793	0.0947341	0.189037	0.0971695	0.13873
	2016-10-01	0.0839893	0.0421165	0.0648	-0.0771726	-0.0499263	0.17513	0.0398229	-0.0739415
	2016-11-01	0.0782756	0.0400052	0.0648	-0.0190813	0.15894	0.487794	0.135122	-0.00776224
	2016-12-01	0.211099	-0.171803	0.0648	0.026282	-0.0778917	-0.0928856	-0.00673319	-0.124632
	2017-01-01	0.0390245	0.0799589	0.0657	0.1177	-0.134696	0.344119	0.085301	0.00476
	2017-02-01	0.0388801	-0.199047	0.0657	0.00322442	-0.0849388	0.11881	-0.00956186	-0.00553114
	2017-03-01	0.146416	0.0266637	0.0657	0.000727987	-0.115615	0.220451	0.0573906	-0.063781
	2017-04-01	0.12283	-0.281932	0.0657	-0.128154	-0.0047915	0.142544	-0.0139672	-0.0820867
	2017-05-01	0.270458	0.0981398	0.0657	-0.0111642	0.0440085	0.0885505	0.0926154	0.158815
	2017-06-01	0.140217	-0.0654781	0.0657	-0.0264965	-0.148699	0.282389	0.041272	0.0916901
	2017-07-01	0.0352818	-0.266275	0.0657	-0.0268183	0.0539491	0.303147	0.0274974	-0.0696693
	2017-08-01	0.124636	0.0552329	0.0657	-0.0381791	0.00534975	0.154329	0.061178	-0.081094
	2017-09-01	0.0720809	-0.19452	0.0657	-0.0881783	0.0586778	0.188009	0.0169616	-0.0294156
	2017-10-01	0.0201185	-0.00440065	0.0612	0.0323213	0.0857877	0.0317978	0.0378041	-0.0493654
	2017-11-01	0.043598	-0.287609	0.0603	0.0562861	0.072934	0.101665	0.00786245	-0.0362323
	2017-12-01	0.256465	0.0937688	0.0504	0.0897356	-0.137775	0.100193	0.0754647	0.018247
	2018-01-01	0.0660302	-0.0372796	0.0486	0.0824362	-0.0203507	0.0758178	0.0358756	0.0286401
	2018-02-01	0.204156	0.0995668	0.0486	0.00749098	-0.00763143	0.097747	0.0749883	-0.051013
	2018-03-01	0.0242535	0.0397898	0.0486	-0.0089428	-0.0294635	0.138162	0.0353999	-0.0923863
	2018-04-01	0.036732	0.146995	0.0486	0.0421816	-0.0735452	0.585847	0.131135	0.0460071
	2018-05-01	0.0333185	0.0213514	0.0486	-0.0111193	0.0800761	0.0412873	0.0355857	0.0237178
	2018-06-01	0.166159	0.0949324	0.0486	0.040157	0.0212356	0.146826	0.0863183	-0.0340851
	2018-07-01	0.0497702	0.116401	0.0486	-0.0744829	0.0820186	0.271619	0.082321	0.0417859
	2018-08-01	0.0956083	0.123527	0.0486	-0.0392105	0.0285781	0.00523202	0.0437225	0.0497215
	2018-09-01	0.047364	-0.243566	0.0486	0.0364067	-0.0342067	0.178639	0.00553942	-0.00428088
	2018-10-01	0.00784318	0.0234235	0.0486	0.0284332	0.00791938	0.0421062	0.0263876	0.0432826
	2018-11-01	0.22782	0.101617	0.0486	0.0021375	0.000402921	0.0564723	0.0728417	-0.0315539
	2018-12-01	0.0365631	0.0603381	0.0486	-0.0799237	0.0527544	0.0875887	0.0343201	0.0549434
	2021-01-01	0.0287462	0.00231543	0.0486	0.17608	-0.0448236	0.21688	0.0712998	0.0101428
	2021-02-01	0.0175298	-0.110588	0.0486	-0.0312292	-0.0270027	0.0413875	-0.0102171	-0.0905133
	2021-03-01	0.0861693	0.0460138	0.0486	0.107234	-0.0847833	0.0790225	0.0470428	0.03028
	2021-04-01	0.0329652	0.0271375	0.0486	0.0565981	-0.0971314	0.140783	0.0348253	0.036155
	2021-05-01	0.0843282	-0.0955667	0.0486	-0.109652	-0.00150902	0.286785	0.0354976	-0.0274565
	2021-06-01	0.0569807	-0.10973	0.0486	0.0364658	-0.0767593	0.108253	0.0106351	-0.0023993
	2021-07-01	0.0248645	-0.0765923	0.0486	-0.0537625	0.122788	-0.131252	-0.0108924	-0.0424797
	2021-08-01	0.121922	0.114585	0.0486	0.040534	-0.115452	0.100079	0.0517115	0.0227779
	2021-09-01	0.00951976	-0.00661365	0.0486	0.0138816	-0.120175	0.374568	0.0532969	-0.00610679
	2021-10-01	0.0313718	-0.000200913	0.0486	-0.181156	-0.0892663	0.0662884	-0.0207271	-0.0486896
	2021-11-01	0.0247333	0.137004	0.051	0.1113	-0.0360833	0.334684	0.103773	0.087268
	2021-12-01	0.0580207	-0.0689425	0.051	0.0283812	-0.00604899	0.120616	0.0305044	0.0172764
	2022-01-01	0.0605061	-0.0127476	0.0535	-0.0445626	0.0450587	0.215984	0.0529564	0.138616
	2022-02-01	0.0474118	-0.00331235	0.056	0.00135113	-0.0219354	-0.0374145	0.00701678	-0.0579618
	2022-03-01	0.0243321	0.0402879	0.056	0.132243	-0.0120905	0.218081	0.0764756	-0.0242802
	2022-04-01	0.00143919	0.0182375	0.0585	-0.0438549	-0.0453609	0.275758	0.0441199	0.00805786
	2022-05-01	0.029693	-0.0188296	0.0585	0.0185702	0.0469943	0.0863606	0.0368814	-0.0177557
	2022-06-01	0.0475855	-0.0735493	0.0585	-0.137374	-0.0280581	0.0923891	-0.00675114	0.0362158
	2022-07-01	0.0233734	0.0201416	0.061	0.0314451	-0.0707324	-0.00263245	0.0104325	-0.0586964
	2022-08-01	0.000548377	-0.0297717	0.061	-0.0602077	-0.0145538	0.116399	0.0122357	0.0204744
	2022-09-01	0.00658619	-0.0578523	0.061	0.035418	0.0241867	-0.0719924	-0.000442291	0.000980517
	2022-10-01	0.00824398	-0.0691805	0.061	-0.0841064	0.0669849	0.350135	0.0555129	-0.0236462
	2022-11-01	0.105472	0.0595737	0.061	0.0185537	0.0707187	0.0995865	0.0691507	0.0126366
	2022-12-01	0.038342	-0.0586191	0.061	-0.130286	0.205486	0.270211	0.0643556	-0.0869006
	2023-01-01	0.105472	-0.0709213	0.061	-0.166938	-0.0541426	0.264063	0.0230887	-0.0132363
	2023-02-01	0.0485327	0.0502243	0.061	0.100919	-0.104496	-0.0713307	0.0141415	0.0404935
	2023-03-01	0.0294288	0.0619381	0.061	0.0190504	0.0539817	0.0368261	0.0437042	0.0444749
	2023-04-01	0.0554347	-0.08394	0.061	-0.00517175	-0.0450968	0.0679666	0.00836545	0.167963
	2023-05-01	0.0233765	0.0747072	0.061	-0.0299749	-0.0103166	0.0946266	0.0355698	0.0496928
	2023-06-01	0.00323358	-0.0268753	0.0585	-0.0134951	0.00583349	0.0893556	0.0194254	0.00955988
	2023-07-01	0.037527	-0.0643764	0.056	0.0268608	-0.0616529	0.0924012	0.0144599	0.125955
	2023-08-01	0.0188779	-0.052609	0.056	0.0379662	0.131116	0.14939	0.0567903	0.0285686
	2023-09-01	0.0069127	-0.0253054	0.056	0.0200963	-0.091287	0.422341	0.0647929	0.0931852
	2023-10-01	0.0534367	0.0130202	0.056	-0.102726	-0.0765714	0.128802	0.0119935	-0.043606
	2023-11-01	0.0153157	0.0146786	0.056	-0.0477211	0.136094	0.0164516	0.0318031	0.00162487
	2023-12-01	0.058729	-0.0773645	0.056	-0.115289	-0.0269361	0.332656	0.0379659	-0.0131312
	2024-01-01	0.0606787	0.14664	0.056	0.0558516	-0.0363847	0.0734116	0.0593662	0.0183551
	2024-02-01	0.0214141	0.0636241	0.056	-0.000938649	0.0306066	0.214973	0.0642799	-0.0430933
	2024-03-01	0.0215705	-0.025031	0.056	0.050936	-0.033421	0.0995663	0.0282701	-0.0359023
	2024-04-01	0.0361073	-0.0575194	0.056	0.0152491	0.0635589	0.215017	0.0547355	0.0207898
	2024-05-01	0.0382688	-0.0242343	0.056	-0.0690921	-0.0907628	0.152815	0.0104992	-0.066813
	2024-06-01	0.0243073	0.0559791	0.056	0.0743903	-0.0333535	0.166263	0.0572644	-0.0560335
	2024-07-01	0.0524906	-0.136329	0.056	-0.0240193	0.017374	0.289156	0.0424453	0.0473431
	2024-08-01	0.0601217	0.0113851	0.056	0.0551114	0.0282304	0.0315534	0.0404003	-0.0595067
	2024-09-01	0.171533	0.0336021	0.056	-0.0274839	-0.0771597	0.53265	0.114857	-0.0115785
	2024-10-01	0.0242228	0.0356248	0.056	0.030841	-0.00440878	0.0998649	0.0403575	-0.00862878
	2024-11-01	0.0249948	-0.0116026	0.056	-0.0684617	0.0519212	-0.0653012	-0.00207493	-0.0271463
	2024-12-01	0.0331217	0.026647	0.056	-0.0211154	0.0280787	0.0229111	0.0242739	-0.0233695
BEIJING CAPITAL 'A'	2010-02-01	0.0707377	-0.0178676	0.0558	-0.0743318	-0.0064948	0.00746547	0.00588485	0.0277806
	2010-03-01	0.071958	-0.043727	0.0558	0.0290989	-0.0369795	0.00256129	0.0131186	-0.0293495
	2010-04-01	0.0174632	0.0626337	0.0558	-0.0103673	-0.0416591	0.280233	0.0606838	0.0379656
	2010-05-01	0.0239016	-0.00559196	0.0558	0.0256485	-0.0214025	0.0797553	0.0263518	-0.061392
	2010-06-01	0.0211424	0.041186	0.0558	-0.0245087	0.0324446	0.0287897	0.025809	-0.0409831
	2010-07-01	0.106092	-0.00407443	0.0558	-0.012539	-0.056337	0.0745456	0.0272479	-0.086131
	2010-08-01	0.0785193	-0.11585	0.0558	-0.0479876	0.0142638	0.201464	0.0310349	-0.0175121
	2010-09-01	0.0593658	-0.0752322	0.0558	-0.0344063	-0.0461792	0.128983	0.0147218	-0.0256487
	2010-10-01	0.154575	-0.028955	0.0558	-0.0627804	0.0294369	0.268367	0.0694074	-0.0154384
	2010-11-01	0.251502	-0.0440876	0.0558	0.00234211	-0.0318529	0.221159	0.0758104	-0.0141216
	2010-12-01	0.0318036	0.040428	0.0558	-0.00743817	0.036513	-0.0374064	0.01995	0.0315425
	2011-01-01	0.0704336	-0.0704566	0.0558	-0.125695	-0.0190619	0.141432	0.00874199	-0.0240283
	2011-02-01	0.11868	-0.100624	0.0558	0.00645032	0.0963671	0.135563	0.0520395	0.00924133
	2011-03-01	0.0421411	0.0117076	0.0504	0.00542029	-0.025183	0.033846	0.019722	0.0434317
	2011-04-01	0.011087	0.0520943	0.0504	-0.0322892	0.0229601	0.147923	0.0420291	0.0261559
	2011-05-01	0.043158	0.0538912	0.0504	-0.00831825	-0.0153874	0.0724964	0.0327067	-0.0147224
	2011-06-01	0.0171006	-0.118027	0.0504	-0.0907409	-0.0739379	0.0263367	-0.0314781	0.017886
	2011-07-01	0.103931	0.151435	0.0504	0.00225397	0.0617887	0.156792	0.0877667	0.0348192
	2011-08-01	0.0129973	-0.0378082	0.0504	-0.0113672	-0.0602197	0.0671252	0.00352122	-0.0249027
	2011-09-01	0.0278312	0.00422372	0.0504	-0.0263443	0.00430813	0.124929	0.0308913	-0.000169127
	2011-10-01	0.0286584	-0.0538029	0.0504	-0.0451051	0.00943379	0.147463	0.0228413	0.0454174
	2011-11-01	0.0321531	-0.0445974	0.0504	-0.105861	0.0191813	0.175119	0.0210658	0.0208864
	2011-12-01	0.0241762	-0.0784925	0.0504	0.000397945	-0.0462627	0.0537055	0.000654074	0.00390679
	2012-01-01	0.0361703	-0.0558787	0.0504	-0.0114196	0.000798884	0.113353	0.0222373	0.0516075
	2012-02-01	0.00983027	0.12725	0.0504	-0.0192583	0.00770086	0.0300804	0.0343339	-0.00128603
	2012-03-01	0.0109499	0.0174153	0.0504	-0.0392561	0.0418502	0.0560331	0.0228987	-0.0414423
	2012-04-01	0.0749013	-0.00220266	0.0504	-0.0746787	0.0331537	0.278276	0.0599749	0.110183
	2012-05-01	0.0419503	0.000551592	0.0504	-0.0645697	0.0707546	0.184703	0.0472983	0.0846649
	2012-06-01	0.0438827	0.0361277	0.0504	0.0382896	-0.0338378	-0.0472805	0.0145969	-0.0132167
	2012-07-01	0.0153861	-0.0500172	0.0504	-0.0507766	-0.00235146	0.0395722	0.000368844	0.0218329
	2012-08-01	0.0235266	-0.0152381	0.0504	-0.0340093	-0.0270665	-0.0123881	-0.00246258	-0.0320364
	2012-09-01	0.0236813	-0.0199099	0.0504	-0.0711091	-0.0300912	-0.004813	-0.00864034	-0.00409471
	2012-10-01	0.00101157	-0.056756	0.0504	-0.000410897	0.256676	0.267931	0.0864753	0.0159204
	2012-11-01	0.0161294	-0.00428955	0.0504	-0.151516	0.18971	0.611894	0.118721	0.109476
	2012-12-01	0.0971267	0.0518637	0.0504	-0.00962561	-0.00995233	0.133595	0.0522346	-0.0333924
	2013-01-01	0.00271993	0.0570179	0.0504	0.0486856	0.101463	0.135547	0.0659722	-0.0215517
	2013-02-01	0.115347	0.0676593	0.0504	0.0535753	-0.0526466	0.0241315	0.0430777	0.0134758
	2013-03-01	0.0266214	0.0385044	0.0504	0.0260143	0.0519861	0.112772	0.0510497	0.0186528
	2013-04-01	0.0153194	0.0477539	0.0504	0.019672	0.0384489	0.181444	0.0588398	0.0152777
	2013-05-01	0.0223754	-0.102964	0.0504	0.0442789	0.0159311	0.3746	0.0674368	0.0828758
	2013-06-01	0.0142863	-0.0180097	0.0504	-0.124083	-0.0173348	0.151351	0.00943509	-0.0788641
	2013-07-01	0.0385957	-0.0828225	0.0504	-0.0966071	0.0454877	0.26517	0.0367039	-0.00168036
	2013-08-01	0.0281885	-0.0489434	0.0504	-0.118836	-0.0241687	0.0976927	-0.00261108	-0.0333
	2013-09-01	0.0185381	-0.0335279	0.0504	-0.0348771	-0.0290818	0.051738	0.0038649	-0.0212955
	2013-10-01	0.0413197	0.0504192	0.0504	-0.0782881	-0.0259776	0.356062	0.0656559	0.0588067
	2013-11-01	0.0237552	-0.0697888	0.0522	0.0365153	0.028381	0.21161	0.0471121	-0.0355462
	2013-12-01	0.0152942	0.0240645	0.0522	-0.0979182	0.0186827	0.150937	0.0272101	-0.0300156
	2014-01-01	0.00722042	-0.0509392	0.0522	0.0468731	-0.106422	0.140861	0.0149654	-0.0473441
	2014-02-01	0.0498324	-0.0113156	0.0522	-0.155903	-0.052667	0.092121	-0.00428869	0.0831787
	2014-03-01	0.0333847	0.0270676	0.0522	-0.00568162	-0.0470041	0.169754	0.0382868	0.036311
	2014-04-01	0.0853598	-0.051315	0.0522	-0.104947	0.0178151	0.261139	0.0433754	0.0281232
	2014-05-01	0.0219915	-0.0540206	0.0522	-0.0603481	0.0243415	0.185054	0.028203	-0.0645521
	2014-06-01	0.0441419	-0.131315	0.0522	0.00366196	0.0404287	-0.0248134	-0.00261594	-0.0440711
	2014-07-01	0.0196303	0.0385483	0.0522	-0.151412	-0.109596	0.397776	0.0411911	0.00616786
	2014-08-01	0.124328	0.0458467	0.0522	0.0865038	-0.00959769	-0.135792	0.0272482	0.0357245
	2014-09-01	0.110566	0.0737718	0.0522	0.256808	0.0289113	-0.00788658	0.0857285	-0.0214419
	2014-10-01	0.0458102	-0.0286593	0.0522	-0.0208122	-0.0224024	0.325573	0.0586182	-0.0197111
	2014-11-01	0.0440953	-0.0442271	0.0522	0.10028	0.0197337	0.0318745	0.0339927	0.0104882
	2014-12-01	0.0365777	-0.0095314	0.0522	-0.0284106	-0.0666046	0.0352592	0.00324838	0.0294375
	2015-01-01	0.149006	0.0594432	0.0522	0.0513473	0.0888783	0.228232	0.104851	-0.0152895
	2015-02-01	0.0232536	0.0771928	0.0522	0.0470977	0.00451177	0.0172072	0.0369105	0.0878337
	2015-03-01	0.0252751	0.0221806	0.0522	-0.0893817	-0.0559319	0.0902864	0.00743809	-0.0474648
	2015-04-01	0.0194403	0.0256311	0.0522	-0.00895202	0.0322909	0.249817	0.0617378	-0.0192877
	2015-05-01	0.00781847	0.0886249	0.054	-0.186454	0.0276304	0.122384	0.0190005	-0.0643751
	2015-06-01	0.0899578	0.148656	0.054	0.0955474	-0.0738723	0.333006	0.107882	0.0547307
	2015-07-01	0.0159864	0.0172164	0.054	-0.00410091	0.0158218	0.289088	0.0646687	-0.064074
	2015-08-01	0.0536954	-0.0586771	0.054	0.0138194	-0.10228	0.180322	0.02348	-0.00839317
	2015-09-01	0.177062	0.0222052	0.0558	0.0464531	-0.0552077	-0.0267595	0.0365921	-0.00544946
	2015-10-01	0.0216867	0.0672934	0.0558	0.0621523	0.0958974	0.154409	0.0762066	-0.037965
	2015-11-01	0.0735025	0.0553402	0.0558	-0.323887	0.123618	0.272847	0.0428702	-0.062284
	2015-12-01	0.0271861	0.127232	0.0558	-0.274988	0.120872	0.157664	0.0356276	-0.0514163
	2016-01-01	0.157429	0.242502	0.0558	0.0327994	0.162137	0.0874179	0.123014	0.0422793
	2016-02-01	0.208968	-0.0024163	0.0558	0.0175672	0.020424	0.472328	0.128779	-0.0116192
	2016-03-01	0.0339458	0.0573012	0.0558	0.258278	-0.0730703	-0.0752025	0.0428421	0.00999873
	2016-04-01	0.284146	0.139374	0.0567	-0.0520358	-0.350181	0.254361	0.0553941	0.0422497
	2016-05-01	0.173425	0.165759	0.0567	0.0306281	0.083478	0.197891	0.11798	-0.0584398
	2016-06-01	0.167866	0.0393619	0.0585	-0.0852269	0.00570679	0.135402	0.0536016	-0.0678662
	2016-07-01	0.163338	-0.0413532	0.0585	-0.093877	0.0338464	0.043804	0.0273763	-0.0262804
	2016-08-01	0.216064	0.138017	0.0603	-0.0131551	0.00400972	0.118268	0.0872506	0.0320614
	2016-09-01	0.533606	0.189446	0.0621	0.0348793	0.0947341	0.189037	0.183967	0.13873
	2016-10-01	0.145723	0.0421165	0.0648	-0.0771726	-0.0499263	0.17513	0.0501118	-0.0739415
	2016-11-01	0.0205631	0.0400052	0.0648	-0.0190813	0.15894	0.487794	0.125503	-0.00776224
	2016-12-01	0.195339	-0.171803	0.0648	0.026282	-0.0778917	-0.0928856	-0.00935983	-0.124632
	2017-01-01	0.0514226	0.0799589	0.0657	0.1177	-0.134696	0.344119	0.0873674	0.00476
	2017-02-01	0.0644662	-0.199047	0.0657	0.00322442	-0.0849388	0.11881	-0.00529751	-0.00553114
	2017-03-01	0.146678	0.0266637	0.0657	0.000727987	-0.115615	0.220451	0.0574342	-0.063781
	2017-04-01	0.158513	-0.281932	0.0657	-0.128154	-0.0047915	0.142544	-0.00801995	-0.0820867
	2017-05-01	0.197852	0.0981398	0.0657	-0.0111642	0.0440085	0.0885505	0.0805145	0.158815
	2017-06-01	0.175711	-0.0654781	0.0657	-0.0264965	-0.148699	0.282389	0.0471876	0.0916901
	2017-07-01	0.00847505	-0.266275	0.0657	-0.0268183	0.0539491	0.303147	0.0230296	-0.0696693
	2017-08-01	0.216875	0.0552329	0.0657	-0.0381791	0.00534975	0.154329	0.0765513	-0.081094
	2017-09-01	0.097673	-0.19452	0.0657	-0.0881783	0.0586778	0.188009	0.021227	-0.0294156
	2017-10-01	0.004613	-0.00440065	0.0612	0.0323213	0.0857877	0.0317978	0.0352199	-0.0493654
	2017-11-01	0.201516	-0.287609	0.0603	0.0562861	0.072934	0.101665	0.0341821	-0.0362323
	2017-12-01	0.00946081	0.0937688	0.0504	0.0897356	-0.137775	0.100193	0.0342973	0.018247
	2018-01-01	0.00937214	-0.0372796	0.0486	0.0824362	-0.0203507	0.0758178	0.0264326	0.0286401
	2018-02-01	0.163172	0.0995668	0.0486	0.00749098	-0.00763143	0.097747	0.0681575	-0.051013
	2018-03-01	0.00956573	0.0397898	0.0486	-0.0089428	-0.0294635	0.138162	0.0329519	-0.0923863
	2018-04-01	0.0656486	0.146995	0.0486	0.0421816	-0.0735452	0.585847	0.135955	0.0460071
	2018-05-01	0.0165045	0.0213514	0.0486	-0.0111193	0.0800761	0.0412873	0.0327833	0.0237178
	2018-06-01	0.0219774	0.0949324	0.0486	0.040157	0.0212356	0.146826	0.062288	-0.0340851
	2018-07-01	0.0863632	0.116401	0.0486	-0.0744829	0.0820186	0.271619	0.0884199	0.0417859
	2018-08-01	0.0508351	0.123527	0.0486	-0.0392105	0.0285781	0.00523202	0.0362603	0.0497215
	2018-09-01	0.00786786	-0.243566	0.0486	0.0364067	-0.0342067	0.178639	-0.00104327	-0.00428088
	2018-10-01	0.0158676	0.0234235	0.0486	0.0284332	0.00791938	0.0421062	0.027725	0.0432826
	2018-11-01	0.190915	0.101617	0.0486	0.0021375	0.000402921	0.0564723	0.0666908	-0.0315539
	2018-12-01	0.0287899	0.0603381	0.0486	-0.0799237	0.0527544	0.0875887	0.0330246	0.0549434
	2021-01-01	0.0551104	0.00231543	0.0486	0.17608	-0.0448236	0.21688	0.0756938	0.0101428
	2021-02-01	0.0535026	-0.110588	0.0486	-0.0312292	-0.0270027	0.0413875	-0.00422167	-0.0905133
	2021-03-01	0.0025386	0.0460138	0.0486	0.107234	-0.0847833	0.0790225	0.0331043	0.03028
	2021-04-01	0.0101653	0.0271375	0.0486	0.0565981	-0.0971314	0.140783	0.0310253	0.036155
	2021-05-01	0.119746	-0.0955667	0.0486	-0.109652	-0.00150902	0.286785	0.0414006	-0.0274565
	2021-06-01	0.0179404	-0.10973	0.0486	0.0364658	-0.0767593	0.108253	0.00412833	-0.0023993
	2021-07-01	0.0352627	-0.0765923	0.0486	-0.0537625	0.122788	-0.131252	-0.00915936	-0.0424797
	2021-08-01	0.105182	0.114585	0.0486	0.040534	-0.115452	0.100079	0.0489214	0.0227779
	2021-09-01	0.00481929	-0.00661365	0.0486	0.0138816	-0.120175	0.374568	0.0525135	-0.00610679
	2021-10-01	0.0484849	-0.000200913	0.0486	-0.181156	-0.0892663	0.0662884	-0.017875	-0.0486896
	2021-11-01	0.00381764	0.137004	0.051	0.1113	-0.0360833	0.334684	0.100287	0.087268
	2021-12-01	0.128326	-0.0689425	0.051	0.0283812	-0.00604899	0.120616	0.0422219	0.0172764
	2022-01-01	0.092318	-0.0127476	0.0535	-0.0445626	0.0450587	0.215984	0.0582583	0.138616
	2022-02-01	0.0991524	-0.00331235	0.056	0.00135113	-0.0219354	-0.0374145	0.0156402	-0.0579618
	2022-03-01	0.0256317	0.0402879	0.056	0.132243	-0.0120905	0.218081	0.0766922	-0.0242802
	2022-04-01	0.0762131	0.0182375	0.0585	-0.0438549	-0.0453609	0.275758	0.0565822	0.00805786
	2022-05-01	0.027255	-0.0188296	0.0585	0.0185702	0.0469943	0.0863606	0.0364751	-0.0177557
	2022-06-01	0.0767979	-0.0735493	0.0585	-0.137374	-0.0280581	0.0923891	-0.00188242	0.0362158
	2022-07-01	0.0365576	0.0201416	0.061	0.0314451	-0.0707324	-0.00263245	0.0126299	-0.0586964
	2022-08-01	0.056767	-0.0297717	0.061	-0.0602077	-0.0145538	0.116399	0.0216055	0.0204744
	2022-09-01	0.0106107	-0.0578523	0.061	0.035418	0.0241867	-0.0719924	0.000228454	0.000980517
	2022-10-01	0.0178657	-0.0691805	0.061	-0.0841064	0.0669849	0.350135	0.0571165	-0.0236462
	2022-11-01	0.118459	0.0595737	0.061	0.0185537	0.0707187	0.0995865	0.0713152	0.0126366
	2022-12-01	0.0529896	-0.0586191	0.061	-0.130286	0.205486	0.270211	0.0667968	-0.0869006
	2023-01-01	0.0296172	-0.0709213	0.061	-0.166938	-0.0541426	0.264063	0.0104463	-0.0132363
	2023-02-01	0.0749414	0.0502243	0.061	0.100919	-0.104496	-0.0713307	0.0185429	0.0404935
	2023-03-01	0.0173862	0.0619381	0.061	0.0190504	0.0539817	0.0368261	0.0416971	0.0444749
	2023-04-01	0.00845223	-0.08394	0.061	-0.00517175	-0.0450968	0.0679666	0.000535035	0.167963
	2023-05-01	0.00568722	0.0747072	0.061	-0.0299749	-0.0103166	0.0946266	0.0326216	0.0496928
	2023-06-01	0.00759177	-0.0268753	0.0585	-0.0134951	0.00583349	0.0893556	0.0201518	0.00955988
	2023-07-01	0.0729875	-0.0643764	0.056	0.0268608	-0.0616529	0.0924012	0.02037	0.125955
	2023-08-01	0.00668735	-0.052609	0.056	0.0379662	0.131116	0.14939	0.0547585	0.0285686
	2023-09-01	0.0276849	-0.0253054	0.056	0.0200963	-0.091287	0.422341	0.0682549	0.0931852
	2023-10-01	0.00958106	0.0130202	0.056	-0.102726	-0.0765714	0.128802	0.00468427	-0.043606
	2023-11-01	0.0276849	0.0146786	0.056	-0.0477211	0.136094	0.0164516	0.0338646	0.00162487
	2023-12-01	0.023982	-0.0773645	0.056	-0.115289	-0.0269361	0.332656	0.0321747	-0.0131312
	2024-01-01	0.0774875	0.14664	0.056	0.0558516	-0.0363847	0.0734116	0.0621676	0.0183551
	2024-02-01	0.0152342	0.0636241	0.056	-0.000938649	0.0306066	0.214973	0.06325	-0.0430933
	2024-03-01	0.400413	-0.025031	0.056	0.050936	-0.033421	0.0995663	0.0914105	-0.0359023
	2024-04-01	0.108251	-0.0575194	0.056	0.0152491	0.0635589	0.215017	0.0667594	0.0207898
	2024-05-01	0.0151081	-0.0242343	0.056	-0.0690921	-0.0907628	0.152815	0.00663903	-0.066813
	2024-06-01	0.00603886	0.0559791	0.056	0.0743903	-0.0333535	0.166263	0.0542197	-0.0560335
	2024-07-01	0.0764604	-0.136329	0.056	-0.0240193	0.017374	0.289156	0.0464403	0.0473431
	2024-08-01	0.139831	0.0113851	0.056	0.0551114	0.0282304	0.0315534	0.0536852	-0.0595067
	2024-09-01	0.0110716	0.0336021	0.056	-0.0274839	-0.0771597	0.53265	0.0881134	-0.0115785
	2024-10-01	0.0626055	0.0356248	0.056	0.030841	-0.00440878	0.0998649	0.0467546	-0.00862878
	2024-11-01	0.0119733	-0.0116026	0.056	-0.0684617	0.0519212	-0.0653012	-0.00424516	-0.0271463
	2024-12-01	0.0220235	0.026647	0.056	-0.0211154	0.0280787	0.0229111	0.0224242	-0.0233695
SHANGHAI INTL.ARPT.'A'	2010-02-01	0.0051348	-0.0178676	0.0558	-0.0743318	-0.0064948	0.00746547	-0.00504897	0.0277806
	2010-03-01	0.0265335	-0.043727	0.0558	0.0290989	-0.0369795	0.00256129	0.00554786	-0.0293495
	2010-04-01	0.00124611	0.0626337	0.0558	-0.0103673	-0.0416591	0.280233	0.057981	0.0379656
	2010-05-01	0.00248756	-0.00559196	0.0558	0.0256485	-0.0214025	0.0797553	0.0227828	-0.061392
	2010-06-01	0.0176372	0.041186	0.0558	-0.0245087	0.0324446	0.0287897	0.0252248	-0.0409831
	2010-07-01	0.0136502	-0.00407443	0.0558	-0.012539	-0.056337	0.0745456	0.0118409	-0.086131
	2010-08-01	0.0369206	-0.11585	0.0558	-0.0479876	0.0142638	0.201464	0.0241018	-0.0175121
	2010-09-01	0.00858987	-0.0752322	0.0558	-0.0344063	-0.0461792	0.128983	0.00625919	-0.0256487
	2010-10-01	0.051689	-0.028955	0.0558	-0.0627804	0.0294369	0.268367	0.0522597	-0.0154384
	2010-11-01	0.0191089	-0.0440876	0.0558	0.00234211	-0.0318529	0.221159	0.0370782	-0.0141216
	2010-12-01	0.0172014	0.040428	0.0558	-0.00743817	0.036513	-0.0374064	0.0175163	0.0315425
	2011-01-01	0.0294314	-0.0704566	0.0558	-0.125695	-0.0190619	0.141432	0.00190829	-0.0240283
	2011-02-01	0.07903	-0.100624	0.0558	0.00645032	0.0963671	0.135563	0.0454311	0.00924133
	2011-03-01	0.050381	0.0117076	0.0504	0.00542029	-0.025183	0.033846	0.0210953	0.0434317
	2011-04-01	0.00361278	0.0520943	0.0504	-0.0322892	0.0229601	0.147923	0.0407834	0.0261559
	2011-05-01	0.00730512	0.0538912	0.0504	-0.00831825	-0.0153874	0.0724964	0.0267312	-0.0147224
	2011-06-01	0.0132064	-0.118027	0.0504	-0.0907409	-0.0739379	0.0263367	-0.0321271	0.017886
	2011-07-01	0.105069	0.151435	0.0504	0.00225397	0.0617887	0.156792	0.0879563	0.0348192
	2011-08-01	0.0112406	-0.0378082	0.0504	-0.0113672	-0.0602197	0.0671252	0.00322844	-0.0249027
	2011-09-01	0.0047032	0.00422372	0.0504	-0.0263443	0.00430813	0.124929	0.0270366	-0.000169127
	2011-10-01	0.008952	-0.0538029	0.0504	-0.0451051	0.00943379	0.147463	0.0195569	0.0454174
	2011-11-01	0.00543003	-0.0445974	0.0504	-0.105861	0.0191813	0.175119	0.016612	0.0208864
	2011-12-01	0.008952	-0.0784925	0.0504	0.000397945	-0.0462627	0.0537055	-0.00188329	0.00390679
	2012-01-01	0.0193376	-0.0558787	0.0504	-0.0114196	0.000798884	0.113353	0.0194318	0.0516075
	2012-02-01	0.0216517	0.12725	0.0504	-0.0192583	0.00770086	0.0300804	0.0363042	-0.00128603
	2012-03-01	0.0735341	0.0174153	0.0504	-0.0392561	0.0418502	0.0560331	0.0333294	-0.0414423
	2012-04-01	0.0461807	-0.00220266	0.0504	-0.0746787	0.0331537	0.278276	0.0551882	0.110183
	2012-05-01	0.0236273	0.000551592	0.0504	-0.0645697	0.0707546	0.184703	0.0442445	0.0846649
	2012-06-01	0.00372903	0.0361277	0.0504	0.0382896	-0.0338378	-0.0472805	0.00790466	-0.0132167
	2012-07-01	0.102503	-0.0500172	0.0504	-0.0507766	-0.00235146	0.0395722	0.0148883	0.0218329
	2012-08-01	0.022831	-0.0152381	0.0504	-0.0340093	-0.0270665	-0.0123881	-0.0025785	-0.0320364
	2012-09-01	0.0064664	-0.0199099	0.0504	-0.0711091	-0.0300912	-0.004813	-0.0115095	-0.00409471
	2012-10-01	0.00535384	-0.056756	0.0504	-0.000410897	0.256676	0.267931	0.087199	0.0159204
	2012-11-01	0.00598446	-0.00428955	0.0504	-0.151516	0.18971	0.611894	0.11703	0.109476
	2012-12-01	0.0955271	0.0518637	0.0504	-0.00962561	-0.00995233	0.133595	0.051968	-0.0333924
	2013-01-01	0.154461	0.0570179	0.0504	0.0486856	0.101463	0.135547	0.0912623	-0.0215517
	2013-02-01	0.0126608	0.0676593	0.0504	0.0535753	-0.0526466	0.0241315	0.0259634	0.0134758
	2013-03-01	0.122749	0.0385044	0.0504	0.0260143	0.0519861	0.112772	0.0670709	0.0186528
	2013-04-01	0.0525573	0.0477539	0.0504	0.019672	0.0384489	0.181444	0.0650461	0.0152777
	2013-05-01	0.0437115	-0.102964	0.0504	0.0442789	0.0159311	0.3746	0.0709928	0.0828758
	2013-06-01	0.0114433	-0.0180097	0.0504	-0.124083	-0.0173348	0.151351	0.00896125	-0.0788641
	2013-07-01	0.0798365	-0.0828225	0.0504	-0.0966071	0.0454877	0.26517	0.0435774	-0.00168036
	2013-08-01	0.0332688	-0.0489434	0.0504	-0.118836	-0.0241687	0.0976927	-0.00176437	-0.0333
	2013-09-01	0.0391286	-0.0335279	0.0504	-0.0348771	-0.0290818	0.051738	0.00729665	-0.0212955
	2013-10-01	0.0617526	0.0504192	0.0504	-0.0782881	-0.0259776	0.356062	0.0690614	0.0588067
	2013-11-01	0.1329	-0.0697888	0.0522	0.0365153	0.028381	0.21161	0.0653029	-0.0355462
	2013-12-01	0.0238511	0.0240645	0.0522	-0.0979182	0.0186827	0.150937	0.0286363	-0.0300156
	2014-01-01	0.0261624	-0.0509392	0.0522	0.0468731	-0.106422	0.140861	0.0181224	-0.0473441
	2014-02-01	0.020448	-0.0113156	0.0522	-0.155903	-0.052667	0.092121	-0.00918609	0.0831787
	2014-03-01	0.0439291	0.0270676	0.0522	-0.00568162	-0.0470041	0.169754	0.0400442	0.036311
	2014-04-01	0.00963863	-0.051315	0.0522	-0.104947	0.0178151	0.261139	0.0307552	0.0281232
	2014-05-01	0.0270027	-0.0540206	0.0522	-0.0603481	0.0243415	0.185054	0.0290382	-0.0645521
	2014-06-01	0.0384902	-0.131315	0.0522	0.00366196	0.0404287	-0.0248134	-0.00355789	-0.0440711
	2014-07-01	0.00969705	0.0385483	0.0522	-0.151412	-0.109596	0.397776	0.0395356	0.00616786
	2014-08-01	0.00120555	0.0458467	0.0522	0.0865038	-0.00959769	-0.135792	0.00672768	0.0357245
	2014-09-01	0.0133835	0.0737718	0.0522	0.256808	0.0289113	-0.00788658	0.0695314	-0.0214419
	2014-10-01	0.0471753	-0.0286593	0.0522	-0.0208122	-0.0224024	0.325573	0.0588458	-0.0197111
	2014-11-01	0.0246632	-0.0442271	0.0522	0.10028	0.0197337	0.0318745	0.030754	0.0104882
	2014-12-01	0.00142649	-0.0095314	0.0522	-0.0284106	-0.0666046	0.0352592	-0.00261015	0.0294375
	2015-01-01	0.131468	0.0594432	0.0522	0.0513473	0.0888783	0.228232	0.101928	-0.0152895
	2015-02-01	0.00938387	0.0771928	0.0522	0.0470977	0.00451177	0.0172072	0.0345989	0.0878337
	2015-03-01	0.146435	0.0221806	0.0522	-0.0893817	-0.0559319	0.0902864	0.0276314	-0.0474648
	2015-04-01	0.00376002	0.0256311	0.0522	-0.00895202	0.0322909	0.249817	0.0591244	-0.0192877
	2015-05-01	0.112908	0.0886249	0.054	-0.186454	0.0276304	0.122384	0.0365154	-0.0643751
	2015-06-01	0.0555699	0.148656	0.054	0.0955474	-0.0738723	0.333006	0.102151	0.0547307
	2015-07-01	0.0118326	0.0172164	0.054	-0.00410091	0.0158218	0.289088	0.0639764	-0.064074
	2015-08-01	0.0222613	-0.0586771	0.054	0.0138194	-0.10228	0.180322	0.018241	-0.00839317
	2015-09-01	0.0698557	0.0222052	0.0558	0.0464531	-0.0552077	-0.0267595	0.0187245	-0.00544946
	2015-10-01	0.013267	0.0672934	0.0558	0.0621523	0.0958974	0.154409	0.0748033	-0.037965
	2015-11-01	0.179156	0.0553402	0.0558	-0.323887	0.123618	0.272847	0.0604791	-0.062284
	2015-12-01	0.0591889	0.127232	0.0558	-0.274988	0.120872	0.157664	0.0409614	-0.0514163
	2016-01-01	0.328228	0.242502	0.0558	0.0327994	0.162137	0.0874179	0.151481	0.0422793
	2016-02-01	0.177412	-0.0024163	0.0558	0.0175672	0.020424	0.472328	0.123519	-0.0116192
	2016-03-01	0.089832	0.0573012	0.0558	0.258278	-0.0730703	-0.0752025	0.0521565	0.00999873
	2016-04-01	0.232975	0.139374	0.0567	-0.0520358	-0.350181	0.254361	0.0468656	0.0422497
	2016-05-01	0.0431212	0.165759	0.0567	0.0306281	0.083478	0.197891	0.0962629	-0.0584398
	2016-06-01	0.255679	0.0393619	0.0585	-0.0852269	0.00570679	0.135402	0.0682372	-0.0678662
	2016-07-01	0.0516812	-0.0413532	0.0585	-0.093877	0.0338464	0.043804	0.0087669	-0.0262804
	2016-08-01	0.0169018	0.138017	0.0603	-0.0131551	0.00400972	0.118268	0.0540568	0.0320614
	2016-09-01	0.0593876	0.189446	0.0621	0.0348793	0.0947341	0.189037	0.104931	0.13873
	2016-10-01	0.0423396	0.0421165	0.0648	-0.0771726	-0.0499263	0.17513	0.0328813	-0.0739415
	2016-11-01	0.0598877	0.0400052	0.0648	-0.0190813	0.15894	0.487794	0.132058	-0.00776224
	2016-12-01	0.119389	-0.171803	0.0648	0.026282	-0.0778917	-0.0928856	-0.0220182	-0.124632
	2017-01-01	0.0425141	0.0799589	0.0657	0.1177	-0.134696	0.344119	0.0858826	0.00476
	2017-02-01	0.0800472	-0.199047	0.0657	0.00322442	-0.0849388	0.11881	-0.00270067	-0.00553114
	2017-03-01	0.17969	0.0266637	0.0657	0.000727987	-0.115615	0.220451	0.0629363	-0.063781
	2017-04-01	0.0727142	-0.281932	0.0657	-0.128154	-0.0047915	0.142544	-0.0223198	-0.0820867
	2017-05-01	0.184021	0.0981398	0.0657	-0.0111642	0.0440085	0.0885505	0.0782092	0.158815
	2017-06-01	0.137716	-0.0654781	0.0657	-0.0264965	-0.148699	0.282389	0.0408551	0.0916901
	2017-07-01	0.093236	-0.266275	0.0657	-0.0268183	0.0539491	0.303147	0.0371565	-0.0696693
	2017-08-01	0.1337	0.0552329	0.0657	-0.0381791	0.00534975	0.154329	0.0626887	-0.081094
	2017-09-01	0.0556376	-0.19452	0.0657	-0.0881783	0.0586778	0.188009	0.0142211	-0.0294156
	2017-10-01	0.0667603	-0.00440065	0.0612	0.0323213	0.0857877	0.0317978	0.0455777	-0.0493654
	2017-11-01	0.0837393	-0.287609	0.0603	0.0562861	0.072934	0.101665	0.0145527	-0.0362323
	2017-12-01	0.0772917	0.0937688	0.0504	0.0897356	-0.137775	0.100193	0.0456024	0.018247
	2018-01-01	0.0624703	-0.0372796	0.0486	0.0824362	-0.0203507	0.0758178	0.0352823	0.0286401
	2018-02-01	0.0358407	0.0995668	0.0486	0.00749098	-0.00763143	0.097747	0.0469357	-0.051013
	2018-03-01	0.0163451	0.0397898	0.0486	-0.0089428	-0.0294635	0.138162	0.0340818	-0.0923863
	2018-04-01	0.0453805	0.146995	0.0486	0.0421816	-0.0735452	0.585847	0.132576	0.0460071
	2018-05-01	0.0284643	0.0213514	0.0486	-0.0111193	0.0800761	0.0412873	0.0347766	0.0237178
	2018-06-01	0.0402469	0.0949324	0.0486	0.040157	0.0212356	0.146826	0.0653329	-0.0340851
	2018-07-01	0.115955	0.116401	0.0486	-0.0744829	0.0820186	0.271619	0.0933519	0.0417859
	2018-08-01	0.0740829	0.123527	0.0486	-0.0392105	0.0285781	0.00523202	0.0401349	0.0497215
	2018-09-01	0.015468	-0.243566	0.0486	0.0364067	-0.0342067	0.178639	0.000223411	-0.00428088
	2018-10-01	0.00455941	0.0234235	0.0486	0.0284332	0.00791938	0.0421062	0.0258403	0.0432826
	2018-11-01	0.116053	0.101617	0.0486	0.0021375	0.000402921	0.0564723	0.0542138	-0.0315539
	2018-12-01	0.0156148	0.0603381	0.0486	-0.0799237	0.0527544	0.0875887	0.0308287	0.0549434
	2021-01-01	0.287195	0.00231543	0.0486	0.17608	-0.0448236	0.21688	0.114375	0.0101428
	2021-02-01	0.0465613	-0.110588	0.0486	-0.0312292	-0.0270027	0.0413875	-0.00537856	-0.0905133
	2021-03-01	0.00106795	0.0460138	0.0486	0.107234	-0.0847833	0.0790225	0.0328592	0.03028
	2021-04-01	0.0122636	0.0271375	0.0486	0.0565981	-0.0971314	0.140783	0.0313751	0.036155
	2021-05-01	0.197665	-0.0955667	0.0486	-0.109652	-0.00150902	0.286785	0.0543871	-0.0274565
	2021-06-01	0.00117917	-0.10973	0.0486	0.0364658	-0.0767593	0.108253	0.0013348	-0.0023993
	2021-07-01	0.0325205	-0.0765923	0.0486	-0.0537625	0.122788	-0.131252	-0.00961639	-0.0424797
	2021-08-01	0.112334	0.114585	0.0486	0.040534	-0.115452	0.100079	0.0501135	0.0227779
	2021-09-01	0.0206974	-0.00661365	0.0486	0.0138816	-0.120175	0.374568	0.0551599	-0.00610679
	2021-10-01	0.130187	-0.000200913	0.0486	-0.181156	-0.0892663	0.0662884	-0.00425791	-0.0486896
	2021-11-01	0.060185	0.137004	0.051	0.1113	-0.0360833	0.334684	0.109682	0.087268
	2021-12-01	0.0105796	-0.0689425	0.051	0.0283812	-0.00604899	0.120616	0.0225976	0.0172764
	2022-01-01	0.0313015	-0.0127476	0.0535	-0.0445626	0.0450587	0.215984	0.0480889	0.138616
	2022-02-01	0.0996431	-0.00331235	0.056	0.00135113	-0.0219354	-0.0374145	0.015722	-0.0579618
	2022-03-01	0.00629314	0.0402879	0.056	0.132243	-0.0120905	0.218081	0.0734691	-0.0242802
	2022-04-01	0.0695577	0.0182375	0.0585	-0.0438549	-0.0453609	0.275758	0.055473	0.00805786
	2022-05-01	0.0492919	-0.0188296	0.0585	0.0185702	0.0469943	0.0863606	0.0401479	-0.0177557
	2022-06-01	0.0506823	-0.0735493	0.0585	-0.137374	-0.0280581	0.0923891	-0.00623502	0.0362158
	2022-07-01	0.119035	0.0201416	0.061	0.0314451	-0.0707324	-0.00263245	0.0263761	-0.0586964
	2022-08-01	0.0525302	-0.0297717	0.061	-0.0602077	-0.0145538	0.116399	0.0208993	0.0204744
	2022-09-01	0.0087826	-0.0578523	0.061	0.035418	0.0241867	-0.0719924	-7.62229e-05	0.000980517
	2022-10-01	0.019216	-0.0691805	0.061	-0.0841064	0.0669849	0.350135	0.0573415	-0.0236462
	2022-11-01	0.0165163	0.0595737	0.061	0.0185537	0.0707187	0.0995865	0.0543248	0.0126366
	2022-12-01	0.0133912	-0.0586191	0.061	-0.130286	0.205486	0.270211	0.0601971	-0.0869006
	2023-01-01	0.0111555	-0.0709213	0.061	-0.166938	-0.0541426	0.264063	0.00736933	-0.0132363
	2023-02-01	0.0133808	0.0502243	0.061	0.100919	-0.104496	-0.0713307	0.00828283	0.0404935
	2023-03-01	0.0315532	0.0619381	0.061	0.0190504	0.0539817	0.0368261	0.0440583	0.0444749
	2023-04-01	0.00604231	-0.08394	0.061	-0.00517175	-0.0450968	0.0679666	0.000133382	0.167963
	2023-05-01	0.00150489	0.0747072	0.061	-0.0299749	-0.0103166	0.0946266	0.0319245	0.0496928
	2023-06-01	0.022214	-0.0268753	0.0585	-0.0134951	0.00583349	0.0893556	0.0225888	0.00955988
	2023-07-01	0.0130956	-0.0643764	0.056	0.0268608	-0.0616529	0.0924012	0.010388	0.125955
	2023-08-01	0.00933518	-0.052609	0.056	0.0379662	0.131116	0.14939	0.0551998	0.0285686
	2023-09-01	0.0222017	-0.0253054	0.056	0.0200963	-0.091287	0.422341	0.0673411	0.0931852
	2023-10-01	0.0246297	0.0130202	0.056	-0.102726	-0.0765714	0.128802	0.00719237	-0.043606
	2023-11-01	0.0445664	0.0146786	0.056	-0.0477211	0.136094	0.0164516	0.0366782	0.00162487
	2023-12-01	0.0860935	-0.0773645	0.056	-0.115289	-0.0269361	0.332656	0.0425267	-0.0131312
	2024-01-01	0.0612186	0.14664	0.056	0.0558516	-0.0363847	0.0734116	0.0594562	0.0183551
	2024-02-01	0.0747299	0.0636241	0.056	-0.000938649	0.0306066	0.214973	0.0731659	-0.0430933
	2024-03-01	0.0152389	-0.025031	0.056	0.050936	-0.033421	0.0995663	0.0272149	-0.0359023
	2024-04-01	0.0347768	-0.0575194	0.056	0.0152491	0.0635589	0.215017	0.0545138	0.0207898
	2024-05-01	0.0781037	-0.0242343	0.056	-0.0690921	-0.0907628	0.152815	0.0171383	-0.066813
	2024-06-01	0.0308821	0.0559791	0.056	0.0743903	-0.0333535	0.166263	0.0583602	-0.0560335
	2024-07-01	0.0361107	-0.136329	0.056	-0.0240193	0.017374	0.289156	0.0397153	0.0473431
	2024-08-01	0.0156066	0.0113851	0.056	0.0551114	0.0282304	0.0315534	0.0329812	-0.0595067
	2024-09-01	0.182719	0.0336021	0.056	-0.0274839	-0.0771597	0.53265	0.116721	-0.0115785
	2024-10-01	0.00264825	0.0356248	0.056	0.030841	-0.00440878	0.0998649	0.0367617	-0.00862878
	2024-11-01	0.0327683	-0.0116026	0.056	-0.0684617	0.0519212	-0.0653012	-0.000779332	-0.0271463
	2024-12-01	0.0246929	0.026647	0.056	-0.0211154	0.0280787	0.0229111	0.0228691	-0.0233695
CHINA MINSHENG BANKING 'A'	2010-02-01	0.026577	-0.0178676	0.0558	-0.0743318	-0.0064948	0.00746547	-0.00147528	0.0277806
	2010-03-01	0.0468313	-0.043727	0.0558	0.0290989	-0.0369795	0.00256129	0.00893084	-0.0293495
	2010-04-01	0.0815499	0.0626337	0.0558	-0.0103673	-0.0416591	0.280233	0.0713649	0.0379656
	2010-05-01	0.0355067	-0.00559196	0.0558	0.0256485	-0.0214025	0.0797553	0.028286	-0.061392
	2010-06-01	0.00290496	0.041186	0.0558	-0.0245087	0.0324446	0.0287897	0.0227694	-0.0409831
	2010-07-01	0.0331252	-0.00407443	0.0558	-0.012539	-0.056337	0.0745456	0.0150867	-0.086131
	2010-08-01	0.0524906	-0.11585	0.0558	-0.0479876	0.0142638	0.201464	0.0266968	-0.0175121
	2010-09-01	0.0736118	-0.0752322	0.0558	-0.0344063	-0.0461792	0.128983	0.0170962	-0.0256487
	2010-10-01	0.0128207	-0.028955	0.0558	-0.0627804	0.0294369	0.268367	0.0457816	-0.0154384
	2010-11-01	0.0436206	-0.0440876	0.0558	0.00234211	-0.0318529	0.221159	0.0411635	-0.0141216
	2010-12-01	0.0154254	0.040428	0.0558	-0.00743817	0.036513	-0.0374064	0.0172203	0.0315425
	2011-01-01	0.0528389	-0.0704566	0.0558	-0.125695	-0.0190619	0.141432	0.00580954	-0.0240283
	2011-02-01	0.0675933	-0.100624	0.0558	0.00645032	0.0963671	0.135563	0.043525	0.00924133
	2011-03-01	0.0194181	0.0117076	0.0504	0.00542029	-0.025183	0.033846	0.0159348	0.0434317
	2011-04-01	0.00967409	0.0520943	0.0504	-0.0322892	0.0229601	0.147923	0.0417936	0.0261559
	2011-05-01	0.0233314	0.0538912	0.0504	-0.00831825	-0.0153874	0.0724964	0.0294022	-0.0147224
	2011-06-01	0.0390249	-0.118027	0.0504	-0.0907409	-0.0739379	0.0263367	-0.027824	0.017886
	2011-07-01	0.188475	0.151435	0.0504	0.00225397	0.0617887	0.156792	0.101857	0.0348192
	2011-08-01	0.0359513	-0.0378082	0.0504	-0.0113672	-0.0602197	0.0671252	0.0073469	-0.0249027
	2011-09-01	0.0155215	0.00422372	0.0504	-0.0263443	0.00430813	0.124929	0.0288397	-0.000169127
	2011-10-01	0.0359513	-0.0538029	0.0504	-0.0451051	0.00943379	0.147463	0.0240568	0.0454174
	2011-11-01	0.00682476	-0.0445974	0.0504	-0.105861	0.0191813	0.175119	0.0168444	0.0208864
	2011-12-01	0.039305	-0.0784925	0.0504	0.000397945	-0.0462627	0.0537055	0.00317554	0.00390679
	2012-01-01	0.00749187	-0.0558787	0.0504	-0.0114196	0.000798884	0.113353	0.0174575	0.0516075
	2012-02-01	0.051672	0.12725	0.0504	-0.0192583	0.00770086	0.0300804	0.0413076	-0.00128603
	2012-03-01	0.0182511	0.0174153	0.0504	-0.0392561	0.0418502	0.0560331	0.0241156	-0.0414423
	2012-04-01	0.338602	-0.00220266	0.0504	-0.0746787	0.0331537	0.278276	0.103925	0.110183
	2012-05-01	0.0618754	0.000551592	0.0504	-0.0645697	0.0707546	0.184703	0.0506192	0.0846649
	2012-06-01	0.0469856	0.0361277	0.0504	0.0382896	-0.0338378	-0.0472805	0.0151141	-0.0132167
	2012-07-01	0.0138783	-0.0500172	0.0504	-0.0507766	-0.00235146	0.0395722	0.000117542	0.0218329
	2012-08-01	0.0289733	-0.0152381	0.0504	-0.0340093	-0.0270665	-0.0123881	-0.0015548	-0.0320364
	2012-09-01	0.0843123	-0.0199099	0.0504	-0.0711091	-0.0300912	-0.004813	0.00146484	-0.00409471
	2012-10-01	0.0107144	-0.056756	0.0504	-0.000410897	0.256676	0.267931	0.0880924	0.0159204
	2012-11-01	0.0143887	-0.00428955	0.0504	-0.151516	0.18971	0.611894	0.118431	0.109476
	2012-12-01	0.139762	0.0518637	0.0504	-0.00962561	-0.00995233	0.133595	0.0593404	-0.0333924
	2013-01-01	0.16562	0.0570179	0.0504	0.0486856	0.101463	0.135547	0.0931222	-0.0215517
	2013-02-01	0.0310906	0.0676593	0.0504	0.0535753	-0.0526466	0.0241315	0.029035	0.0134758
	2013-03-01	0.0207613	0.0385044	0.0504	0.0260143	0.0519861	0.112772	0.050073	0.0186528
	2013-04-01	0.0216643	0.0477539	0.0504	0.019672	0.0384489	0.181444	0.0598973	0.0152777
	2013-05-01	0.00556654	-0.102964	0.0504	0.0442789	0.0159311	0.3746	0.0646353	0.0828758
	2013-06-01	0.102156	-0.0180097	0.0504	-0.124083	-0.0173348	0.151351	0.02408	-0.0788641
	2013-07-01	0.0795121	-0.0828225	0.0504	-0.0966071	0.0454877	0.26517	0.0435233	-0.00168036
	2013-08-01	0.00634923	-0.0489434	0.0504	-0.118836	-0.0241687	0.0976927	-0.00625096	-0.0333
	2013-09-01	0.0188093	-0.0335279	0.0504	-0.0348771	-0.0290818	0.051738	0.0039101	-0.0212955
	2013-10-01	0.0521469	0.0504192	0.0504	-0.0782881	-0.0259776	0.356062	0.0674605	0.0588067
	2013-11-01	0.024651	-0.0697888	0.0522	0.0365153	0.028381	0.21161	0.0472614	-0.0355462
	2013-12-01	0.0183859	0.0240645	0.0522	-0.0979182	0.0186827	0.150937	0.0277254	-0.0300156
	2014-01-01	0.0471091	-0.0509392	0.0522	0.0468731	-0.106422	0.140861	0.0216135	-0.0473441
	2014-02-01	0.0945586	-0.0113156	0.0522	-0.155903	-0.052667	0.092121	0.00316568	0.0831787
	2014-03-01	0.0113663	0.0270676	0.0522	-0.00568162	-0.0470041	0.169754	0.0346171	0.036311
	2014-04-01	0.0152675	-0.051315	0.0522	-0.104947	0.0178151	0.261139	0.0316933	0.0281232
	2014-05-01	0.029853	-0.0540206	0.0522	-0.0603481	0.0243415	0.185054	0.0295133	-0.0645521
	2014-06-01	0.0152675	-0.131315	0.0522	0.00366196	0.0404287	-0.0248134	-0.00742834	-0.0440711
	2014-07-01	0.0111127	0.0385483	0.0522	-0.151412	-0.109596	0.397776	0.0397715	0.00616786
	2014-08-01	0.100083	0.0458467	0.0522	0.0865038	-0.00959769	-0.135792	0.0232073	0.0357245
	2014-09-01	0.0971637	0.0737718	0.0522	0.256808	0.0289113	-0.00788658	0.0834947	-0.0214419
	2014-10-01	0.0252307	-0.0286593	0.0522	-0.0208122	-0.0224024	0.325573	0.0551883	-0.0197111
	2014-11-01	0.132655	-0.0442271	0.0522	0.10028	0.0197337	0.0318745	0.0487526	0.0104882
	2014-12-01	0.104513	-0.0095314	0.0522	-0.0284106	-0.0666046	0.0352592	0.0145709	0.0294375
	2015-01-01	0.132655	0.0594432	0.0522	0.0513473	0.0888783	0.228232	0.102126	-0.0152895
	2015-02-01	0.155241	0.0771928	0.0522	0.0470977	0.00451177	0.0172072	0.0589084	0.0878337
	2015-03-01	0.0509664	0.0221806	0.0522	-0.0893817	-0.0559319	0.0902864	0.01172	-0.0474648
	2015-04-01	0.122602	0.0256311	0.0522	-0.00895202	0.0322909	0.249817	0.0789315	-0.0192877
	2015-05-01	0.0892981	0.0886249	0.054	-0.186454	0.0276304	0.122384	0.0325805	-0.0643751
	2015-06-01	0.0472332	0.148656	0.054	0.0955474	-0.0738723	0.333006	0.100762	0.0547307
	2015-07-01	0.0641932	0.0172164	0.054	-0.00410091	0.0158218	0.289088	0.0727032	-0.064074
	2015-08-01	0.021091	-0.0586771	0.054	0.0138194	-0.10228	0.180322	0.0180459	-0.00839317
	2015-09-01	0.159542	0.0222052	0.0558	0.0464531	-0.0552077	-0.0267595	0.0336721	-0.00544946
	2015-10-01	0.176931	0.0672934	0.0558	0.0621523	0.0958974	0.154409	0.102081	-0.037965
	2015-11-01	0.166757	0.0553402	0.0558	-0.323887	0.123618	0.272847	0.0584127	-0.062284
	2015-12-01	0.285228	0.127232	0.0558	-0.274988	0.120872	0.157664	0.0786346	-0.0514163
	2016-01-01	0.0824967	0.242502	0.0558	0.0327994	0.162137	0.0874179	0.110525	0.0422793
	2016-02-01	0.290506	-0.0024163	0.0558	0.0175672	0.020424	0.472328	0.142368	-0.0116192
	2016-03-01	0.0883101	0.0573012	0.0558	0.258278	-0.0730703	-0.0752025	0.0519028	0.00999873
	2016-04-01	0.126944	0.139374	0.0567	-0.0520358	-0.350181	0.254361	0.0291938	0.0422497
	2016-05-01	0.0687556	0.165759	0.0567	0.0306281	0.083478	0.197891	0.100535	-0.0584398
	2016-06-01	0.0580808	0.0393619	0.0585	-0.0852269	0.00570679	0.135402	0.0353041	-0.0678662
	2016-07-01	0.0489394	-0.0413532	0.0585	-0.093877	0.0338464	0.043804	0.00830994	-0.0262804
	2016-08-01	0.148163	0.138017	0.0603	-0.0131551	0.00400972	0.118268	0.0759336	0.0320614
	2016-09-01	0.108445	0.189446	0.0621	0.0348793	0.0947341	0.189037	0.113107	0.13873
	2016-10-01	0.00987717	0.0421165	0.0648	-0.0771726	-0.0499263	0.17513	0.0274709	-0.0739415
	2016-11-01	0.024434	0.0400052	0.0648	-0.0190813	0.15894	0.487794	0.126149	-0.00776224
	2016-12-01	0.0653814	-0.171803	0.0648	0.026282	-0.0778917	-0.0928856	-0.0310195	-0.124632
	2017-01-01	0.0410841	0.0799589	0.0657	0.1177	-0.134696	0.344119	0.0856443	0.00476
	2017-02-01	0.0542344	-0.199047	0.0657	0.00322442	-0.0849388	0.11881	-0.0070028	-0.00553114
	2017-03-01	0.0696294	0.0266637	0.0657	0.000727987	-0.115615	0.220451	0.0445928	-0.063781
	2017-04-01	0.125434	-0.281932	0.0657	-0.128154	-0.0047915	0.142544	-0.0135331	-0.0820867
	2017-05-01	0.148205	0.0981398	0.0657	-0.0111642	0.0440085	0.0885505	0.07224	0.158815
	2017-06-01	0.129553	-0.0654781	0.0657	-0.0264965	-0.148699	0.282389	0.0394946	0.0916901
	2017-07-01	0.0140678	-0.266275	0.0657	-0.0268183	0.0539491	0.303147	0.0239618	-0.0696693
	2017-08-01	0.051303	0.0552329	0.0657	-0.0381791	0.00534975	0.154329	0.0489559	-0.081094
	2017-09-01	0.0940059	-0.19452	0.0657	-0.0881783	0.0586778	0.188009	0.0206158	-0.0294156
	2017-10-01	0.0194761	-0.00440065	0.0612	0.0323213	0.0857877	0.0317978	0.037697	-0.0493654
	2017-11-01	0.00331675	-0.287609	0.0603	0.0562861	0.072934	0.101665	0.00114891	-0.0362323
	2017-12-01	0.00330579	0.0937688	0.0504	0.0897356	-0.137775	0.100193	0.0332714	0.018247
	2018-01-01	0.00329935	-0.0372796	0.0486	0.0824362	-0.0203507	0.0758178	0.0254205	0.0286401
	2018-02-01	0.104031	0.0995668	0.0486	0.00749098	-0.00763143	0.097747	0.0583007	-0.051013
	2018-03-01	0.00298954	0.0397898	0.0486	-0.0089428	-0.0294635	0.138162	0.0318559	-0.0923863
	2018-04-01	0.174831	0.146995	0.0486	0.0421816	-0.0735452	0.585847	0.154152	0.0460071
	2018-05-01	0.126931	0.0213514	0.0486	-0.0111193	0.0800761	0.0412873	0.0511877	0.0237178
	2018-06-01	0.192206	0.0949324	0.0486	0.040157	0.0212356	0.146826	0.0906595	-0.0340851
	2018-07-01	0.0216225	0.116401	0.0486	-0.0744829	0.0820186	0.271619	0.0776298	0.0417859
	2018-08-01	0.0563538	0.123527	0.0486	-0.0392105	0.0285781	0.00523202	0.0371801	0.0497215
	2018-09-01	0.0328829	-0.243566	0.0486	0.0364067	-0.0342067	0.178639	0.0031259	-0.00428088
	2018-10-01	0.0739557	0.0234235	0.0486	0.0284332	0.00791938	0.0421062	0.0374063	0.0432826
	2018-11-01	0.153868	0.101617	0.0486	0.0021375	0.000402921	0.0564723	0.0605163	-0.0315539
	2018-12-01	0.0611173	0.0603381	0.0486	-0.0799237	0.0527544	0.0875887	0.0384125	0.0549434
	2021-01-01	0.0114505	0.00231543	0.0486	0.17608	-0.0448236	0.21688	0.0684172	0.0101428
	2021-02-01	0.0202587	-0.110588	0.0486	-0.0312292	-0.0270027	0.0413875	-0.00976233	-0.0905133
	2021-03-01	0.0176302	0.0460138	0.0486	0.107234	-0.0847833	0.0790225	0.0356196	0.03028
	2021-04-01	0.0154146	0.0271375	0.0486	0.0565981	-0.0971314	0.140783	0.0319002	0.036155
	2021-05-01	0.0542932	-0.0955667	0.0486	-0.109652	-0.00150902	0.286785	0.0304918	-0.0274565
	2021-06-01	0.0420952	-0.10973	0.0486	0.0364658	-0.0767593	0.108253	0.00815414	-0.0023993
	2021-07-01	0.0161108	-0.0765923	0.0486	-0.0537625	0.122788	-0.131252	-0.0123513	-0.0424797
	2021-08-01	0.0598185	0.114585	0.0486	0.040534	-0.115452	0.100079	0.0413609	0.0227779
	2021-09-01	0.0542795	-0.00661365	0.0486	0.0138816	-0.120175	0.374568	0.0607569	-0.00610679
	2021-10-01	0.14693	-0.000200913	0.0486	-0.181156	-0.0892663	0.0662884	-0.00146738	-0.0486896
	2021-11-01	0.0544428	0.137004	0.051	0.1113	-0.0360833	0.334684	0.108725	0.087268
	2021-12-01	0.0116407	-0.0689425	0.051	0.0283812	-0.00604899	0.120616	0.0227745	0.0172764
	2022-01-01	0.00831342	-0.0127476	0.0535	-0.0445626	0.0450587	0.215984	0.0442576	0.138616
	2022-02-01	0.0307717	-0.00331235	0.056	0.00135113	-0.0219354	-0.0374145	0.00424343	-0.0579618
	2022-03-01	0.00465117	0.0402879	0.056	0.132243	-0.0120905	0.218081	0.0731954	-0.0242802
	2022-04-01	0.162403	0.0182375	0.0585	-0.0438549	-0.0453609	0.275758	0.0709472	0.00805786
	2022-05-01	0.0049376	-0.0188296	0.0585	0.0185702	0.0469943	0.0863606	0.0327555	-0.0177557
	2022-06-01	0.0244065	-0.0735493	0.0585	-0.137374	-0.0280581	0.0923891	-0.0106143	0.0362158
	2022-07-01	0.0049376	0.0201416	0.061	0.0314451	-0.0707324	-0.00263245	0.0073599	-0.0586964
	2022-08-01	0.0115988	-0.0297717	0.061	-0.0602077	-0.0145538	0.116399	0.0140774	0.0204744
	2022-09-01	0.0378196	-0.0578523	0.061	0.035418	0.0241867	-0.0719924	0.00476328	0.000980517
	2022-10-01	0.00724291	-0.0691805	0.061	-0.0841064	0.0669849	0.350135	0.055346	-0.0236462
	2022-11-01	0.0227518	0.0595737	0.061	0.0185537	0.0707187	0.0995865	0.0553641	0.0126366
	2022-12-01	0.0121953	-0.0586191	0.061	-0.130286	0.205486	0.270211	0.0599978	-0.0869006
	2023-01-01	0.0531098	-0.0709213	0.061	-0.166938	-0.0541426	0.264063	0.0143617	-0.0132363
	2023-02-01	0.0283305	0.0502243	0.061	0.100919	-0.104496	-0.0713307	0.0107745	0.0404935
	2023-03-01	0.00559781	0.0619381	0.061	0.0190504	0.0539817	0.0368261	0.0397324	0.0444749
	2023-04-01	0.0112361	-0.08394	0.061	-0.00517175	-0.0450968	0.0679666	0.000999009	0.167963
	2023-05-01	0.00926791	0.0747072	0.061	-0.0299749	-0.0103166	0.0946266	0.0332184	0.0496928
	2023-06-01	0.0283682	-0.0268753	0.0585	-0.0134951	0.00583349	0.0893556	0.0236145	0.00955988
	2023-07-01	0.0148138	-0.0643764	0.056	0.0268608	-0.0616529	0.0924012	0.0106744	0.125955
	2023-08-01	0.0283682	-0.052609	0.056	0.0379662	0.131116	0.14939	0.058372	0.0285686
	2023-09-01	0.0363811	-0.0253054	0.056	0.0200963	-0.091287	0.422341	0.0697043	0.0931852
	2023-10-01	0.0730251	0.0130202	0.056	-0.102726	-0.0765714	0.128802	0.0152583	-0.043606
	2023-11-01	0.019921	0.0146786	0.056	-0.0477211	0.136094	0.0164516	0.0325707	0.00162487
	2023-12-01	0.212436	-0.0773645	0.056	-0.115289	-0.0269361	0.332656	0.0635837	-0.0131312
	2024-01-01	0.154834	0.14664	0.056	0.0558516	-0.0363847	0.0734116	0.0750587	0.0183551
	2024-02-01	0.170411	0.0636241	0.056	-0.000938649	0.0306066	0.214973	0.0891128	-0.0430933
	2024-03-01	0.0181184	-0.025031	0.056	0.050936	-0.033421	0.0995663	0.0276948	-0.0359023
	2024-04-01	0.0357772	-0.0575194	0.056	0.0152491	0.0635589	0.215017	0.0546805	0.0207898
	2024-05-01	0.113925	-0.0242343	0.056	-0.0690921	-0.0907628	0.152815	0.0231084	-0.066813
	2024-06-01	0.0257646	0.0559791	0.056	0.0743903	-0.0333535	0.166263	0.0575073	-0.0560335
	2024-07-01	0.0654105	-0.136329	0.056	-0.0240193	0.017374	0.289156	0.0445986	0.0473431
	2024-08-01	0.0338098	0.0113851	0.056	0.0551114	0.0282304	0.0315534	0.036015	-0.0595067
	2024-09-01	0.118964	0.0336021	0.056	-0.0274839	-0.0771597	0.53265	0.106096	-0.0115785
	2024-10-01	0.0533409	0.0356248	0.056	0.030841	-0.00440878	0.0998649	0.0452105	-0.00862878
	2024-11-01	0.0125965	-0.0116026	0.056	-0.0684617	0.0519212	-0.0653012	-0.0041413	-0.0271463
	2024-12-01	0.0464104	0.026647	0.056	-0.0211154	0.0280787	0.0229111	0.0264886	-0.0233695
SHANGHAI INTL.POR.GP. 'A'	2010-02-01	0.0120538	-0.0178676	0.0558	-0.0743318	-0.0064948	0.00746547	-0.0038958	0.0277806
	2010-03-01	0.00407333	-0.043727	0.0558	0.0290989	-0.0369795	0.00256129	0.00180451	-0.0293495
	2010-04-01	0.0668225	0.0626337	0.0558	-0.0103673	-0.0416591	0.280233	0.0689104	0.0379656
	2010-05-01	0.0590577	-0.00559196	0.0558	0.0256485	-0.0214025	0.0797553	0.0322112	-0.061392
	2010-06-01	0.0144941	0.041186	0.0558	-0.0245087	0.0324446	0.0287897	0.0247009	-0.0409831
	2010-07-01	0.0522864	-0.00407443	0.0558	-0.012539	-0.056337	0.0745456	0.0182803	-0.086131
	2010-08-01	0.06536	-0.11585	0.0558	-0.0479876	0.0142638	0.201464	0.0288417	-0.0175121
	2010-09-01	0.00930239	-0.0752322	0.0558	-0.0344063	-0.0461792	0.128983	0.00637794	-0.0256487
	2010-10-01	0.104867	-0.028955	0.0558	-0.0627804	0.0294369	0.268367	0.0611227	-0.0154384
	2010-11-01	0.113329	-0.0440876	0.0558	0.00234211	-0.0318529	0.221159	0.0527815	-0.0141216
	2010-12-01	0.0497615	0.040428	0.0558	-0.00743817	0.036513	-0.0374064	0.022943	0.0315425
	2011-01-01	0.0482096	-0.0704566	0.0558	-0.125695	-0.0190619	0.141432	0.00503799	-0.0240283
	2011-02-01	0.10161	-0.100624	0.0558	0.00645032	0.0963671	0.135563	0.0491945	0.00924133
	2011-03-01	0.0497615	0.0117076	0.0504	0.00542029	-0.025183	0.033846	0.0209921	0.0434317
	2011-04-01	0.0482096	0.0520943	0.0504	-0.0322892	0.0229601	0.147923	0.0482162	0.0261559
	2011-05-01	0.00483693	0.0538912	0.0504	-0.00831825	-0.0153874	0.0724964	0.0263198	-0.0147224
	2011-06-01	0.0173089	-0.118027	0.0504	-0.0907409	-0.0739379	0.0263367	-0.0314434	0.017886
	2011-07-01	0.0635911	0.151435	0.0504	0.00225397	0.0617887	0.156792	0.0810434	0.0348192
	2011-08-01	0.0168083	-0.0378082	0.0504	-0.0113672	-0.0602197	0.0671252	0.00415641	-0.0249027
	2011-09-01	0.00986567	0.00422372	0.0504	-0.0263443	0.00430813	0.124929	0.027897	-0.000169127
	2011-10-01	0.0203375	-0.0538029	0.0504	-0.0451051	0.00943379	0.147463	0.0214545	0.0454174
	2011-11-01	0.0104888	-0.0445974	0.0504	-0.105861	0.0191813	0.175119	0.0174551	0.0208864
	2011-12-01	0.0107144	-0.0784925	0.0504	0.000397945	-0.0462627	0.0537055	-0.00158956	0.00390679
	2012-01-01	0.0108109	-0.0558787	0.0504	-0.0114196	0.000798884	0.113353	0.0180107	0.0516075
	2012-02-01	0.0972633	0.12725	0.0504	-0.0192583	0.00770086	0.0300804	0.0489061	-0.00128603
	2012-03-01	0.0335763	0.0174153	0.0504	-0.0392561	0.0418502	0.0560331	0.0266698	-0.0414423
	2012-04-01	0.249216	-0.00220266	0.0504	-0.0746787	0.0331537	0.278276	0.0890273	0.110183
	2012-05-01	0.0148727	0.000551592	0.0504	-0.0645697	0.0707546	0.184703	0.0427854	0.0846649
	2012-06-01	0.0480684	0.0361277	0.0504	0.0382896	-0.0338378	-0.0472805	0.0152946	-0.0132167
	2012-07-01	0.106082	-0.0500172	0.0504	-0.0507766	-0.00235146	0.0395722	0.0154849	0.0218329
	2012-08-01	0.049266	-0.0152381	0.0504	-0.0340093	-0.0270665	-0.0123881	0.00182733	-0.0320364
	2012-09-01	0.00358419	-0.0199099	0.0504	-0.0711091	-0.0300912	-0.004813	-0.0119899	-0.00409471
	2012-10-01	0.0164558	-0.056756	0.0504	-0.000410897	0.256676	0.267931	0.0890493	0.0159204
	2012-11-01	0.0615022	-0.00428955	0.0504	-0.151516	0.18971	0.611894	0.126283	0.109476
	2012-12-01	0.0579378	0.0518637	0.0504	-0.00962561	-0.00995233	0.133595	0.0457031	-0.0333924
	2013-01-01	0.136012	0.0570179	0.0504	0.0486856	0.101463	0.135547	0.0881875	-0.0215517
	2013-02-01	0.0358142	0.0676593	0.0504	0.0535753	-0.0526466	0.0241315	0.0298223	0.0134758
	2013-03-01	0.0184621	0.0385044	0.0504	0.0260143	0.0519861	0.112772	0.0496898	0.0186528
	2013-04-01	0.0297288	0.0477539	0.0504	0.019672	0.0384489	0.181444	0.0612413	0.0152777
	2013-05-01	0.0264886	-0.102964	0.0504	0.0442789	0.0159311	0.3746	0.0681224	0.0828758
	2013-06-01	0.0334016	-0.0180097	0.0504	-0.124083	-0.0173348	0.151351	0.012621	-0.0788641
	2013-07-01	0.116972	-0.0828225	0.0504	-0.0966071	0.0454877	0.26517	0.0497666	-0.00168036
	2013-08-01	0.0224729	-0.0489434	0.0504	-0.118836	-0.0241687	0.0976927	-0.00356369	-0.0333
	2013-09-01	0.0219789	-0.0335279	0.0504	-0.0348771	-0.0290818	0.051738	0.00443836	-0.0212955
	2013-10-01	0.0224729	0.0504192	0.0504	-0.0782881	-0.0259776	0.356062	0.0625148	0.0588067
	2013-11-01	0.111552	-0.0697888	0.0522	0.0365153	0.028381	0.21161	0.061745	-0.0355462
	2013-12-01	0.0373466	0.0240645	0.0522	-0.0979182	0.0186827	0.150937	0.0308855	-0.0300156
	2014-01-01	0.0265895	-0.0509392	0.0522	0.0468731	-0.106422	0.140861	0.0181936	-0.0473441
	2014-02-01	0.0594234	-0.0113156	0.0522	-0.155903	-0.052667	0.092121	-0.00269018	0.0831787
	2014-03-01	0.00412306	0.0270676	0.0522	-0.00568162	-0.0470041	0.169754	0.0334099	0.036311
	2014-04-01	0.0772688	-0.051315	0.0522	-0.104947	0.0178151	0.261139	0.0420269	0.0281232
	2014-05-01	0.0654316	-0.0540206	0.0522	-0.0603481	0.0243415	0.185054	0.035443	-0.0645521
	2014-06-01	0.0512933	-0.131315	0.0522	0.00366196	0.0404287	-0.0248134	-0.00142404	-0.0440711
	2014-07-01	0.00978264	0.0385483	0.0522	-0.151412	-0.109596	0.397776	0.0395498	0.00616786
	2014-08-01	0.0443286	0.0458467	0.0522	0.0865038	-0.00959769	-0.135792	0.0139149	0.0357245
	2014-09-01	0.159329	0.0737718	0.0522	0.256808	0.0289113	-0.00788658	0.0938556	-0.0214419
	2014-10-01	0.0508409	-0.0286593	0.0522	-0.0208122	-0.0224024	0.325573	0.0594567	-0.0197111
	2014-11-01	0.0146233	-0.0442271	0.0522	0.10028	0.0197337	0.0318745	0.0290807	0.0104882
	2014-12-01	0.0210534	-0.0095314	0.0522	-0.0284106	-0.0666046	0.0352592	0.000660999	0.0294375
	2015-01-01	0.0124225	0.0594432	0.0522	0.0513473	0.0888783	0.228232	0.0820872	-0.0152895
	2015-02-01	0.052116	0.0771928	0.0522	0.0470977	0.00451177	0.0172072	0.0417209	0.0878337
	2015-03-01	0.00587276	0.0221806	0.0522	-0.0893817	-0.0559319	0.0902864	0.00420436	-0.0474648
	2015-04-01	0.0242088	0.0256311	0.0522	-0.00895202	0.0322909	0.249817	0.0625326	-0.0192877
	2015-05-01	0.185084	0.0886249	0.054	-0.186454	0.0276304	0.122384	0.0485448	-0.0643751
	2015-06-01	0.238202	0.148656	0.054	0.0955474	-0.0738723	0.333006	0.13259	0.0547307
	2015-07-01	0.0134955	0.0172164	0.054	-0.00410091	0.0158218	0.289088	0.0642535	-0.064074
	2015-08-01	0.0108015	-0.0586771	0.054	0.0138194	-0.10228	0.180322	0.016331	-0.00839317
	2015-09-01	0.00273598	0.0222052	0.0558	0.0464531	-0.0552077	-0.0267595	0.00753784	-0.00544946
	2015-10-01	0.00272987	0.0672934	0.0558	0.0621523	0.0958974	0.154409	0.0730471	-0.037965
	2015-11-01	0.140717	0.0553402	0.0558	-0.323887	0.123618	0.272847	0.0540727	-0.062284
	2015-12-01	0.504601	0.127232	0.0558	-0.274988	0.120872	0.157664	0.115197	-0.0514163
	2016-01-01	0.0655287	0.242502	0.0558	0.0327994	0.162137	0.0874179	0.107697	0.0422793
	2016-02-01	0.1337	-0.0024163	0.0558	0.0175672	0.020424	0.472328	0.116234	-0.0116192
	2016-03-01	0.0271978	0.0573012	0.0558	0.258278	-0.0730703	-0.0752025	0.0417174	0.00999873
	2016-04-01	0.312314	0.139374	0.0567	-0.0520358	-0.350181	0.254361	0.0600888	0.0422497
	2016-05-01	0.0296651	0.165759	0.0567	0.0306281	0.083478	0.197891	0.0940202	-0.0584398
	2016-06-01	0.0865268	0.0393619	0.0585	-0.0852269	0.00570679	0.135402	0.0400451	-0.0678662
	2016-07-01	0.0919889	-0.0413532	0.0585	-0.093877	0.0338464	0.043804	0.0154849	-0.0262804
	2016-08-01	0.172984	0.138017	0.0603	-0.0131551	0.00400972	0.118268	0.0800705	0.0320614
	2016-09-01	0.102264	0.189446	0.0621	0.0348793	0.0947341	0.189037	0.112077	0.13873
	2016-10-01	0.0145967	0.0421165	0.0648	-0.0771726	-0.0499263	0.17513	0.0282575	-0.0739415
	2016-11-01	0.0913266	0.0400052	0.0648	-0.0190813	0.15894	0.487794	0.137297	-0.00776224
	2016-12-01	0.0145967	-0.171803	0.0648	0.026282	-0.0778917	-0.0928856	-0.0394836	-0.124632
	2017-01-01	0.0996298	0.0799589	0.0657	0.1177	-0.134696	0.344119	0.0954019	0.00476
	2017-02-01	0.0460897	-0.199047	0.0657	0.00322442	-0.0849388	0.11881	-0.00836026	-0.00553114
	2017-03-01	0.118437	0.0266637	0.0657	0.000727987	-0.115615	0.220451	0.0527274	-0.063781
	2017-04-01	0.0436887	-0.281932	0.0657	-0.128154	-0.0047915	0.142544	-0.0271574	-0.0820867
	2017-05-01	0.0906871	0.0981398	0.0657	-0.0111642	0.0440085	0.0885505	0.0626536	0.158815
	2017-06-01	0.146061	-0.0654781	0.0657	-0.0264965	-0.148699	0.282389	0.042246	0.0916901
	2017-07-01	0.0121272	-0.266275	0.0657	-0.0268183	0.0539491	0.303147	0.0236383	-0.0696693
	2017-08-01	0.0809068	0.0552329	0.0657	-0.0381791	0.00534975	0.154329	0.0538898	-0.081094
	2017-09-01	0.0297521	-0.19452	0.0657	-0.0881783	0.0586778	0.188009	0.00990683	-0.0294156
	2017-10-01	0.0103258	-0.00440065	0.0612	0.0323213	0.0857877	0.0317978	0.036172	-0.0493654
	2017-11-01	0.0393342	-0.287609	0.0603	0.0562861	0.072934	0.101665	0.00715181	-0.0362323
	2017-12-01	0.0867753	0.0937688	0.0504	0.0897356	-0.137775	0.100193	0.047183	0.018247
	2018-01-01	0.0560982	-0.0372796	0.0486	0.0824362	-0.0203507	0.0758178	0.0342203	0.0286401
	2018-02-01	0.197229	0.0995668	0.0486	0.00749098	-0.00763143	0.097747	0.0738338	-0.051013
	2018-03-01	0.0157021	0.0397898	0.0486	-0.0089428	-0.0294635	0.138162	0.0339747	-0.0923863
	2018-04-01	0.318006	0.146995	0.0486	0.0421816	-0.0735452	0.585847	0.178014	0.0460071
	2018-05-01	0.0557636	0.0213514	0.0486	-0.0111193	0.0800761	0.0412873	0.0393265	0.0237178
	2018-06-01	0.00169348	0.0949324	0.0486	0.040157	0.0212356	0.146826	0.0589074	-0.0340851
	2018-07-01	0.0151136	0.116401	0.0486	-0.0744829	0.0820186	0.271619	0.076545	0.0417859
	2018-08-01	0.0424441	0.123527	0.0486	-0.0392105	0.0285781	0.00523202	0.0348618	0.0497215
	2018-09-01	0.0215448	-0.243566	0.0486	0.0364067	-0.0342067	0.178639	0.00123622	-0.00428088
	2018-10-01	0.0310335	0.0234235	0.0486	0.0284332	0.00791938	0.0421062	0.0302526	0.0432826
	2018-11-01	0.107438	0.101617	0.0486	0.0021375	0.000402921	0.0564723	0.052778	-0.0315539
	2018-12-01	0.0368555	0.0603381	0.0486	-0.0799237	0.0527544	0.0875887	0.0343688	0.0549434
	2021-01-01	0.0908128	0.00231543	0.0486	0.17608	-0.0448236	0.21688	0.0816442	0.0101428
	2021-02-01	0.044333	-0.110588	0.0486	-0.0312292	-0.0270027	0.0413875	-0.00574995	-0.0905133
	2021-03-01	0.0252266	0.0460138	0.0486	0.107234	-0.0847833	0.0790225	0.0368856	0.03028
	2021-04-01	0.00894458	0.0271375	0.0486	0.0565981	-0.0971314	0.140783	0.0308219	0.036155
	2021-05-01	0.10847	-0.0955667	0.0486	-0.109652	-0.00150902	0.286785	0.0395212	-0.0274565
	2021-06-01	0.0384767	-0.10973	0.0486	0.0364658	-0.0767593	0.108253	0.00755104	-0.0023993
	2021-07-01	0.0377605	-0.0765923	0.0486	-0.0537625	0.122788	-0.131252	-0.00874306	-0.0424797
	2021-08-01	0.0902868	0.114585	0.0486	0.040534	-0.115452	0.100079	0.0464389	0.0227779
	2021-09-01	0.00716849	-0.00661365	0.0486	0.0138816	-0.120175	0.374568	0.0529051	-0.00610679
	2021-10-01	0.12306	-0.000200913	0.0486	-0.181156	-0.0892663	0.0662884	-0.00544577	-0.0486896
	2021-11-01	0.0745305	0.137004	0.051	0.1113	-0.0360833	0.334684	0.112073	0.087268
	2021-12-01	0.0110853	-0.0689425	0.051	0.0283812	-0.00604899	0.120616	0.0226819	0.0172764
	2022-01-01	0.0392207	-0.0127476	0.0535	-0.0445626	0.0450587	0.215984	0.0494088	0.138616
	2022-02-01	0.0852069	-0.00331235	0.056	0.00135113	-0.0219354	-0.0374145	0.013316	-0.0579618
	2022-03-01	0.0533467	0.0402879	0.056	0.132243	-0.0120905	0.218081	0.0813114	-0.0242802
	2022-04-01	0.0456262	0.0182375	0.0585	-0.0438549	-0.0453609	0.275758	0.0514844	0.00805786
	2022-05-01	0.0154401	-0.0188296	0.0585	0.0185702	0.0469943	0.0863606	0.0345059	-0.0177557
	2022-06-01	0.0323944	-0.0735493	0.0585	-0.137374	-0.0280581	0.0923891	-0.00928299	0.0362158
	2022-07-01	0.001289	0.0201416	0.061	0.0314451	-0.0707324	-0.00263245	0.0067518	-0.0586964
	2022-08-01	0.0545024	-0.0297717	0.061	-0.0602077	-0.0145538	0.116399	0.021228	0.0204744
	2022-09-01	0.0235878	-0.0578523	0.061	0.035418	0.0241867	-0.0719924	0.00239132	0.000980517
	2022-10-01	0.0425263	-0.0691805	0.061	-0.0841064	0.0669849	0.350135	0.0612266	-0.0236462
	2022-11-01	0.0032949	0.0595737	0.061	0.0185537	0.0707187	0.0995865	0.0521212	0.0126366
	2022-12-01	0.0463377	-0.0586191	0.061	-0.130286	0.205486	0.270211	0.0656882	-0.0869006
	2023-01-01	0.038943	-0.0709213	0.061	-0.166938	-0.0541426	0.264063	0.0120006	-0.0132363
	2023-02-01	0.0206193	0.0502243	0.061	0.100919	-0.104496	-0.0713307	0.00948925	0.0404935
	2023-03-01	0.0168638	0.0619381	0.061	0.0190504	0.0539817	0.0368261	0.04161	0.0444749
	2023-04-01	0.0132892	-0.08394	0.061	-0.00517175	-0.0450968	0.0679666	0.0013412	0.167963
	2023-05-01	0.0133306	0.0747072	0.061	-0.0299749	-0.0103166	0.0946266	0.0338955	0.0496928
	2023-06-01	0.0349758	-0.0268753	0.0585	-0.0134951	0.00583349	0.0893556	0.0247158	0.00955988
	2023-07-01	0.0395754	-0.0643764	0.056	0.0268608	-0.0616529	0.0924012	0.0148013	0.125955
	2023-08-01	0.00393836	-0.052609	0.056	0.0379662	0.131116	0.14939	0.0543003	0.0285686
	2023-09-01	0.0120054	-0.0253054	0.056	0.0200963	-0.091287	0.422341	0.0656417	0.0931852
	2023-10-01	0.0040568	0.0130202	0.056	-0.102726	-0.0765714	0.128802	0.00376356	-0.043606
	2023-11-01	0.0101885	0.0146786	0.056	-0.0477211	0.136094	0.0164516	0.0309486	0.00162487
	2023-12-01	0.0601384	-0.0773645	0.056	-0.115289	-0.0269361	0.332656	0.0382008	-0.0131312
	2024-01-01	0.0456353	0.14664	0.056	0.0558516	-0.0363847	0.0734116	0.0568589	0.0183551
	2024-02-01	0.102382	0.0636241	0.056	-0.000938649	0.0306066	0.214973	0.0777746	-0.0430933
	2024-03-01	0.0622448	-0.025031	0.056	0.050936	-0.033421	0.0995663	0.0350492	-0.0359023
	2024-04-01	0.0150946	-0.0575194	0.056	0.0152491	0.0635589	0.215017	0.0512334	0.0207898
	2024-05-01	0.0439631	-0.0242343	0.056	-0.0690921	-0.0907628	0.152815	0.0114482	-0.066813
	2024-06-01	0.0144941	0.0559791	0.056	0.0743903	-0.0333535	0.166263	0.0556289	-0.0560335
	2024-07-01	0.0111542	-0.136329	0.056	-0.0240193	0.017374	0.289156	0.0355559	0.0473431
	2024-08-01	0.0270407	0.0113851	0.056	0.0551114	0.0282304	0.0315534	0.0348868	-0.0595067
	2024-09-01	0.884722	0.0336021	0.056	-0.0274839	-0.0771597	0.53265	0.233722	-0.0115785
	2024-10-01	0.0856158	0.0356248	0.056	0.030841	-0.00440878	0.0998649	0.0505896	-0.00862878
	2024-11-01	0.0373699	-0.0116026	0.056	-0.0684617	0.0519212	-0.0653012	-1.24055e-05	-0.0271463
	2024-12-01	0.0730548	0.026647	0.056	-0.0211154	0.0280787	0.0229111	0.0309294	-0.0233695
BAOSHAN IRON & STL.'A'	2010-02-01	0.0222874	-0.0178676	0.0558	-0.0743318	-0.0064948	0.00746547	-0.0021902	0.0277806
	2010-03-01	0.0478093	-0.043727	0.0558	0.0290989	-0.0369795	0.00256129	0.00909383	-0.0293495
	2010-04-01	0.00359067	0.0626337	0.0558	-0.0103673	-0.0416591	0.280233	0.0583718	0.0379656
	2010-05-01	0.00900929	-0.00559196	0.0558	0.0256485	-0.0214025	0.0797553	0.0238698	-0.061392
	2010-06-01	0.0101021	0.041186	0.0558	-0.0245087	0.0324446	0.0287897	0.0239689	-0.0409831
	2010-07-01	0.00466046	-0.00407443	0.0558	-0.012539	-0.056337	0.0745456	0.0103426	-0.086131
	2010-08-01	0.0822908	-0.11585	0.0558	-0.0479876	0.0142638	0.201464	0.0316635	-0.0175121
	2010-09-01	0.0511423	-0.0752322	0.0558	-0.0344063	-0.0461792	0.128983	0.0133513	-0.0256487
	2010-10-01	0.0238179	-0.028955	0.0558	-0.0627804	0.0294369	0.268367	0.0476145	-0.0154384
	2010-11-01	0.0254467	-0.0440876	0.0558	0.00234211	-0.0318529	0.221159	0.0381345	-0.0141216
	2010-12-01	0.0204418	0.040428	0.0558	-0.00743817	0.036513	-0.0374064	0.0180564	0.0315425
	2011-01-01	0.0485408	-0.0704566	0.0558	-0.125695	-0.0190619	0.141432	0.00509319	-0.0240283
	2011-02-01	0.0367238	-0.100624	0.0558	0.00645032	0.0963671	0.135563	0.0383801	0.00924133
	2011-03-01	0.00481356	0.0117076	0.0504	0.00542029	-0.025183	0.033846	0.0135007	0.0434317
	2011-04-01	0.0260637	0.0520943	0.0504	-0.0322892	0.0229601	0.147923	0.0445252	0.0261559
	2011-05-01	0.0012758	0.0538912	0.0504	-0.00831825	-0.0153874	0.0724964	0.0257263	-0.0147224
	2011-06-01	0.0475684	-0.118027	0.0504	-0.0907409	-0.0739379	0.0263367	-0.0264001	0.017886
	2011-07-01	0.102177	0.151435	0.0504	0.00225397	0.0617887	0.156792	0.0874743	0.0348192
	2011-08-01	0.016776	-0.0378082	0.0504	-0.0113672	-0.0602197	0.0671252	0.00415101	-0.0249027
	2011-09-01	0.0185398	0.00422372	0.0504	-0.0263443	0.00430813	0.124929	0.0293427	-0.000169127
	2011-10-01	0.00713425	-0.0538029	0.0504	-0.0451051	0.00943379	0.147463	0.0192539	0.0454174
	2011-11-01	0.0143201	-0.0445974	0.0504	-0.105861	0.0191813	0.175119	0.0180937	0.0208864
	2011-12-01	0.00713425	-0.0784925	0.0504	0.000397945	-0.0462627	0.0537055	-0.00218625	0.00390679
	2012-01-01	0.0918075	-0.0558787	0.0504	-0.0114196	0.000798884	0.113353	0.0315102	0.0516075
	2012-02-01	0.0259755	0.12725	0.0504	-0.0192583	0.00770086	0.0300804	0.0370248	-0.00128603
	2012-03-01	0.0581076	0.0174153	0.0504	-0.0392561	0.0418502	0.0560331	0.0307584	-0.0414423
	2012-04-01	0.112392	-0.00220266	0.0504	-0.0746787	0.0331537	0.278276	0.0662234	0.110183
	2012-05-01	0.0266682	0.000551592	0.0504	-0.0645697	0.0707546	0.184703	0.0447513	0.0846649
	2012-06-01	0.0334367	0.0361277	0.0504	0.0382896	-0.0338378	-0.0472805	0.0128559	-0.0132167
	2012-07-01	0.0204278	-0.0500172	0.0504	-0.0507766	-0.00235146	0.0395722	0.00120912	0.0218329
	2012-08-01	0.00275503	-0.0152381	0.0504	-0.0340093	-0.0270665	-0.0123881	-0.0059245	-0.0320364
	2012-09-01	0.0102342	-0.0199099	0.0504	-0.0711091	-0.0300912	-0.004813	-0.0108815	-0.00409471
	2012-10-01	0.0442877	-0.056756	0.0504	-0.000410897	0.256676	0.267931	0.093688	0.0159204
	2012-11-01	0.133306	-0.00428955	0.0504	-0.151516	0.18971	0.611894	0.138251	0.109476
	2012-12-01	0.124605	0.0518637	0.0504	-0.00962561	-0.00995233	0.133595	0.0568144	-0.0333924
	2013-01-01	0.0423271	0.0570179	0.0504	0.0486856	0.101463	0.135547	0.0725734	-0.0215517
	2013-02-01	0.0210874	0.0676593	0.0504	0.0535753	-0.0526466	0.0241315	0.0273678	0.0134758
	2013-03-01	0.0489894	0.0385044	0.0504	0.0260143	0.0519861	0.112772	0.0547777	0.0186528
	2013-04-01	0.0195662	0.0477539	0.0504	0.019672	0.0384489	0.181444	0.0595476	0.0152777
	2013-05-01	0.0637804	-0.102964	0.0504	0.0442789	0.0159311	0.3746	0.0743377	0.0828758
	2013-06-01	0.0134764	-0.0180097	0.0504	-0.124083	-0.0173348	0.151351	0.00930011	-0.0788641
	2013-07-01	0.0594855	-0.0828225	0.0504	-0.0966071	0.0454877	0.26517	0.0401855	-0.00168036
	2013-08-01	0.0240423	-0.0489434	0.0504	-0.118836	-0.0241687	0.0976927	-0.00330211	-0.0333
	2013-09-01	0.0158231	-0.0335279	0.0504	-0.0348771	-0.0290818	0.051738	0.0034124	-0.0212955
	2013-10-01	0.0134764	0.0504192	0.0504	-0.0782881	-0.0259776	0.356062	0.0610154	0.0588067
	2013-11-01	0.021343	-0.0697888	0.0522	0.0365153	0.028381	0.21161	0.04671	-0.0355462
	2013-12-01	0.0117156	0.0240645	0.0522	-0.0979182	0.0186827	0.150937	0.0266137	-0.0300156
	2014-01-01	0.0177194	-0.0509392	0.0522	0.0468731	-0.106422	0.140861	0.0167152	-0.0473441
	2014-02-01	0.0747235	-0.0113156	0.0522	-0.155903	-0.052667	0.092121	-0.000140162	0.0831787
	2014-03-01	0.0137387	0.0270676	0.0522	-0.00568162	-0.0470041	0.169754	0.0350125	0.036311
	2014-04-01	0.00328846	-0.051315	0.0522	-0.104947	0.0178151	0.261139	0.0296968	0.0281232
	2014-05-01	0.109318	-0.0540206	0.0522	-0.0603481	0.0243415	0.185054	0.0427574	-0.0645521
	2014-06-01	0.0082136	-0.131315	0.0522	0.00366196	0.0404287	-0.0248134	-0.00860399	-0.0440711
	2014-07-01	0.0321959	0.0385483	0.0522	-0.151412	-0.109596	0.397776	0.0432854	0.00616786
	2014-08-01	0.0486688	0.0458467	0.0522	0.0865038	-0.00959769	-0.135792	0.0146382	0.0357245
	2014-09-01	0.0132273	0.0737718	0.0522	0.256808	0.0289113	-0.00788658	0.0695053	-0.0214419
	2014-10-01	0.043146	-0.0286593	0.0522	-0.0208122	-0.0224024	0.325573	0.0581742	-0.0197111
	2014-11-01	0.0198809	-0.0442271	0.0522	0.10028	0.0197337	0.0318745	0.029957	0.0104882
	2014-12-01	0.0101267	-0.0095314	0.0522	-0.0284106	-0.0666046	0.0352592	-0.00116012	0.0294375
	2015-01-01	0.00502514	0.0594432	0.0522	0.0513473	0.0888783	0.228232	0.0808543	-0.0152895
	2015-02-01	0.0296318	0.0771928	0.0522	0.0470977	0.00451177	0.0172072	0.0379736	0.0878337
	2015-03-01	0.012092	0.0221806	0.0522	-0.0893817	-0.0559319	0.0902864	0.00524091	-0.0474648
	2015-04-01	0.0785623	0.0256311	0.0522	-0.00895202	0.0322909	0.249817	0.0715915	-0.0192877
	2015-05-01	0.0284795	0.0886249	0.054	-0.186454	0.0276304	0.122384	0.022444	-0.0643751
	2015-06-01	0.0521321	0.148656	0.054	0.0955474	-0.0738723	0.333006	0.101578	0.0547307
	2015-07-01	0.0023952	0.0172164	0.054	-0.00410091	0.0158218	0.289088	0.0624035	-0.064074
	2015-08-01	0.00240677	-0.0586771	0.054	0.0138194	-0.10228	0.180322	0.0149319	-0.00839317
	2015-09-01	0.0286416	0.0222052	0.0558	0.0464531	-0.0552077	-0.0267595	0.0118554	-0.00544946
	2015-10-01	0.00936775	0.0672934	0.0558	0.0621523	0.0958974	0.154409	0.0741534	-0.037965
	2015-11-01	0.398448	0.0553402	0.0558	-0.323887	0.123618	0.272847	0.0970277	-0.062284
	2015-12-01	0.183885	0.127232	0.0558	-0.274988	0.120872	0.157664	0.0617441	-0.0514163
	2016-01-01	0.132717	0.242502	0.0558	0.0327994	0.162137	0.0874179	0.118896	0.0422793
	2016-02-01	0.0576017	-0.0024163	0.0558	0.0175672	0.020424	0.472328	0.103551	-0.0116192
	2016-03-01	0.0281294	0.0573012	0.0558	0.258278	-0.0730703	-0.0752025	0.0418727	0.00999873
	2016-04-01	0.222688	0.139374	0.0567	-0.0520358	-0.350181	0.254361	0.0451511	0.0422497
	2016-05-01	0.170554	0.165759	0.0567	0.0306281	0.083478	0.197891	0.117502	-0.0584398
	2016-06-01	0.0631995	0.0393619	0.0585	-0.0852269	0.00570679	0.135402	0.0361572	-0.0678662
	2016-07-01	0.0240465	-0.0413532	0.0585	-0.093877	0.0338464	0.043804	0.00416112	-0.0262804
	2016-08-01	0.300647	0.138017	0.0603	-0.0131551	0.00400972	0.118268	0.101348	0.0320614
	2016-09-01	0.277118	0.189446	0.0621	0.0348793	0.0947341	0.189037	0.141219	0.13873
	2016-10-01	0.00437133	0.0421165	0.0648	-0.0771726	-0.0499263	0.17513	0.0265532	-0.0739415
	2016-11-01	0.117407	0.0400052	0.0648	-0.0190813	0.15894	0.487794	0.141644	-0.00776224
	2016-12-01	0.0505384	-0.171803	0.0648	0.026282	-0.0778917	-0.0928856	-0.0334933	-0.124632
	2017-01-01	0.101924	0.0799589	0.0657	0.1177	-0.134696	0.344119	0.0957842	0.00476
	2017-02-01	0.00735155	-0.199047	0.0657	0.00322442	-0.0849388	0.11881	-0.0148166	-0.00553114
	2017-03-01	0.162191	0.0266637	0.0657	0.000727987	-0.115615	0.220451	0.0600198	-0.063781
	2017-04-01	0.122339	-0.281932	0.0657	-0.128154	-0.0047915	0.142544	-0.014049	-0.0820867
	2017-05-01	0.337773	0.0981398	0.0657	-0.0111642	0.0440085	0.0885505	0.103835	0.158815
	2017-06-01	0.118417	-0.0654781	0.0657	-0.0264965	-0.148699	0.282389	0.0376386	0.0916901
	2017-07-01	0.128934	-0.266275	0.0657	-0.0268183	0.0539491	0.303147	0.0431061	-0.0696693
	2017-08-01	0.115175	0.0552329	0.0657	-0.0381791	0.00534975	0.154329	0.0596012	-0.081094
	2017-09-01	0.0534016	-0.19452	0.0657	-0.0881783	0.0586778	0.188009	0.0138484	-0.0294156
	2017-10-01	0.0423704	-0.00440065	0.0612	0.0323213	0.0857877	0.0317978	0.0415128	-0.0493654
	2017-11-01	0.0482965	-0.287609	0.0603	0.0562861	0.072934	0.101665	0.00864553	-0.0362323
	2017-12-01	0.0543823	0.0937688	0.0504	0.0897356	-0.137775	0.100193	0.0417842	0.018247
	2018-01-01	0.00950792	-0.0372796	0.0486	0.0824362	-0.0203507	0.0758178	0.0264553	0.0286401
	2018-02-01	0.100726	0.0995668	0.0486	0.00749098	-0.00763143	0.097747	0.0577498	-0.051013
	2018-03-01	0.00964005	0.0397898	0.0486	-0.0089428	-0.0294635	0.138162	0.0329643	-0.0923863
	2018-04-01	0.0519148	0.146995	0.0486	0.0421816	-0.0735452	0.585847	0.133666	0.0460071
	2018-05-01	0.065276	0.0213514	0.0486	-0.0111193	0.0800761	0.0412873	0.0409119	0.0237178
	2018-06-01	0.0463046	0.0949324	0.0486	0.040157	0.0212356	0.146826	0.0663425	-0.0340851
	2018-07-01	0.234243	0.116401	0.0486	-0.0744829	0.0820186	0.271619	0.113067	0.0417859
	2018-08-01	0.0447563	0.123527	0.0486	-0.0392105	0.0285781	0.00523202	0.0352471	0.0497215
	2018-09-01	0.0392273	-0.243566	0.0486	0.0364067	-0.0342067	0.178639	0.0041833	-0.00428088
	2018-10-01	0.0128299	0.0234235	0.0486	0.0284332	0.00791938	0.0421062	0.0272187	0.0432826
	2018-11-01	0.135341	0.101617	0.0486	0.0021375	0.000402921	0.0564723	0.0574286	-0.0315539
	2018-12-01	0.081405	0.0603381	0.0486	-0.0799237	0.0527544	0.0875887	0.0417938	0.0549434
	2021-01-01	0.0139052	0.00231543	0.0486	0.17608	-0.0448236	0.21688	0.0688263	0.0101428
	2021-02-01	0.0399728	-0.110588	0.0486	-0.0312292	-0.0270027	0.0413875	-0.00647664	-0.0905133
	2021-03-01	0.0246318	0.0460138	0.0486	0.107234	-0.0847833	0.0790225	0.0367865	0.03028
	2021-04-01	0.0364546	0.0271375	0.0486	0.0565981	-0.0971314	0.140783	0.0354069	0.036155
	2021-05-01	0.0835822	-0.0955667	0.0486	-0.109652	-0.00150902	0.286785	0.0353733	-0.0274565
	2021-06-01	0.0351441	-0.10973	0.0486	0.0364658	-0.0767593	0.108253	0.00699561	-0.0023993
	2021-07-01	0.00332135	-0.0765923	0.0486	-0.0537625	0.122788	-0.131252	-0.0144829	-0.0424797
	2021-08-01	0.0864538	0.114585	0.0486	0.040534	-0.115452	0.100079	0.0458001	0.0227779
	2021-09-01	0.00306586	-0.00661365	0.0486	0.0138816	-0.120175	0.374568	0.0522213	-0.00610679
	2021-10-01	0.155473	-0.000200913	0.0486	-0.181156	-0.0892663	0.0662884	-4.36881e-05	-0.0486896
	2021-11-01	0.0721035	0.137004	0.051	0.1113	-0.0360833	0.334684	0.111668	0.087268
	2021-12-01	0.0136469	-0.0689425	0.051	0.0283812	-0.00604899	0.120616	0.0231088	0.0172764
	2022-01-01	0.00832244	-0.0127476	0.0535	-0.0445626	0.0450587	0.215984	0.0442591	0.138616
	2022-02-01	0.0934987	-0.00331235	0.056	0.00135113	-0.0219354	-0.0374145	0.0146979	-0.0579618
	2022-03-01	0.0119546	0.0402879	0.056	0.132243	-0.0120905	0.218081	0.0744127	-0.0242802
	2022-04-01	0.0528635	0.0182375	0.0585	-0.0438549	-0.0453609	0.275758	0.0526906	0.00805786
	2022-05-01	0.0466741	-0.0188296	0.0585	0.0185702	0.0469943	0.0863606	0.0397116	-0.0177557
	2022-06-01	0.0631477	-0.0735493	0.0585	-0.137374	-0.0280581	0.0923891	-0.00415745	0.0362158
	2022-07-01	0.011755	0.0201416	0.061	0.0314451	-0.0707324	-0.00263245	0.00849612	-0.0586964
	2022-08-01	0.0675958	-0.0297717	0.061	-0.0602077	-0.0145538	0.116399	0.0234103	0.0204744
	2022-09-01	0.00864785	-0.0578523	0.061	0.035418	0.0241867	-0.0719924	-9.86803e-05	0.000980517
	2022-10-01	0.00389221	-0.0691805	0.061	-0.0841064	0.0669849	0.350135	0.0547876	-0.0236462
	2022-11-01	0.00392285	0.0595737	0.061	0.0185537	0.0707187	0.0995865	0.0522259	0.0126366
	2022-12-01	0.0346536	-0.0586191	0.061	-0.130286	0.205486	0.270211	0.0637408	-0.0869006
	2023-01-01	0.0774317	-0.0709213	0.061	-0.166938	-0.0541426	0.264063	0.0184154	-0.0132363
	2023-02-01	0.000977822	0.0502243	0.061	0.100919	-0.104496	-0.0713307	0.00621568	0.0404935
	2023-03-01	0.00393059	0.0619381	0.061	0.0190504	0.0539817	0.0368261	0.0394545	0.0444749
	2023-04-01	0.0170599	-0.08394	0.061	-0.00517175	-0.0450968	0.0679666	0.00196964	0.167963
	2023-05-01	0.0092739	0.0747072	0.061	-0.0299749	-0.0103166	0.0946266	0.0332194	0.0496928
	2023-06-01	0.0366806	-0.0268753	0.0585	-0.0134951	0.00583349	0.0893556	0.0249999	0.00955988
	2023-07-01	0.0311838	-0.0643764	0.056	0.0268608	-0.0616529	0.0924012	0.0134027	0.125955
	2023-08-01	0.00358849	-0.052609	0.056	0.0379662	0.131116	0.14939	0.054242	0.0285686
	2023-09-01	0.111606	-0.0253054	0.056	0.0200963	-0.091287	0.422341	0.0822418	0.0931852
	2023-10-01	0.0108545	0.0130202	0.056	-0.102726	-0.0765714	0.128802	0.0048965	-0.043606
	2023-11-01	0.0174677	0.0146786	0.056	-0.0477211	0.136094	0.0164516	0.0321618	0.00162487
	2023-12-01	0.04652	-0.0773645	0.056	-0.115289	-0.0269361	0.332656	0.0359311	-0.0131312
	2024-01-01	0.0345212	0.14664	0.056	0.0558516	-0.0363847	0.0734116	0.0550066	0.0183551
	2024-02-01	0.0236697	0.0636241	0.056	-0.000938649	0.0306066	0.214973	0.0646559	-0.0430933
	2024-03-01	0.0320884	-0.025031	0.056	0.050936	-0.033421	0.0995663	0.0300231	-0.0359023
	2024-04-01	0.0052059	-0.0575194	0.056	0.0152491	0.0635589	0.215017	0.0495853	0.0207898
	2024-05-01	0.0411581	-0.0242343	0.056	-0.0690921	-0.0907628	0.152815	0.0109807	-0.066813
	2024-06-01	0.0676746	0.0559791	0.056	0.0743903	-0.0333535	0.166263	0.0644923	-0.0560335
	2024-07-01	0.0320764	-0.136329	0.056	-0.0240193	0.017374	0.289156	0.0390429	0.0473431
	2024-08-01	0.0170944	0.0113851	0.056	0.0551114	0.0282304	0.0315534	0.0332291	-0.0595067
	2024-09-01	0.0495969	0.0336021	0.056	-0.0274839	-0.0771597	0.53265	0.0945343	-0.0115785
	2024-10-01	0.01279	0.0356248	0.056	0.030841	-0.00440878	0.0998649	0.038452	-0.00862878
	2024-11-01	0.00711726	-0.0116026	0.056	-0.0684617	0.0519212	-0.0653012	-0.00505451	-0.0271463
	2024-12-01	0.00119616	0.026647	0.056	-0.0211154	0.0280787	0.0229111	0.0189529	-0.0233695
FUJIAN EXPRESSWAY DEV. 'A'	2010-02-01	0.00711726	-0.0178676	0.0558	-0.0743318	-0.0064948	0.00746547	-0.00471856	0.0277806
	2010-03-01	0.00375235	-0.043727	0.0558	0.0290989	-0.0369795	0.00256129	0.00175101	-0.0293495
	2010-04-01	0.0222231	0.0626337	0.0558	-0.0103673	-0.0416591	0.280233	0.0614772	0.0379656
	2010-05-01	0.00182826	-0.00559196	0.0558	0.0256485	-0.0214025	0.0797553	0.0226729	-0.061392
	2010-06-01	0.0325526	0.041186	0.0558	-0.0245087	0.0324446	0.0287897	0.0277107	-0.0409831
	2010-07-01	0.0107529	-0.00407443	0.0558	-0.012539	-0.056337	0.0745456	0.011358	-0.086131
	2010-08-01	0.00363651	-0.11585	0.0558	-0.0479876	0.0142638	0.201464	0.0185545	-0.0175121
	2010-09-01	0.0398773	-0.0752322	0.0558	-0.0344063	-0.0461792	0.128983	0.0114738	-0.0256487
	2010-10-01	0.0099843	-0.028955	0.0558	-0.0627804	0.0294369	0.268367	0.0453089	-0.0154384
	2010-11-01	0.0357891	-0.0440876	0.0558	0.00234211	-0.0318529	0.221159	0.0398582	-0.0141216
	2010-12-01	0.0345524	0.040428	0.0558	-0.00743817	0.036513	-0.0374064	0.0204081	0.0315425
	2011-01-01	0.0211215	-0.0704566	0.0558	-0.125695	-0.0190619	0.141432	0.000523302	-0.0240283
	2011-02-01	0.0386148	-0.100624	0.0558	0.00645032	0.0963671	0.135563	0.0386953	0.00924133
	2011-03-01	0.029853	0.0117076	0.0504	0.00542029	-0.025183	0.033846	0.017674	0.0434317
	2011-04-01	0.0325526	0.0520943	0.0504	-0.0322892	0.0229601	0.147923	0.0456067	0.0261559
	2011-05-01	0.00894458	0.0538912	0.0504	-0.00831825	-0.0153874	0.0724964	0.0270044	-0.0147224
	2011-06-01	0.00722025	-0.118027	0.0504	-0.0907409	-0.0739379	0.0263367	-0.0331248	0.017886
	2011-07-01	0.0828059	0.151435	0.0504	0.00225397	0.0617887	0.156792	0.0842458	0.0348192
	2011-08-01	0.0131581	-0.0378082	0.0504	-0.0113672	-0.0602197	0.0671252	0.00354803	-0.0249027
	2011-09-01	0.018239	0.00422372	0.0504	-0.0263443	0.00430813	0.124929	0.0292926	-0.000169127
	2011-10-01	0.00851645	-0.0538029	0.0504	-0.0451051	0.00943379	0.147463	0.0194843	0.0454174
	2011-11-01	0.0228492	-0.0445974	0.0504	-0.105861	0.0191813	0.175119	0.0195152	0.0208864
	2011-12-01	0.0109099	-0.0784925	0.0504	0.000397945	-0.0462627	0.0537055	-0.00155697	0.00390679
	2012-01-01	0.0228492	-0.0558787	0.0504	-0.0114196	0.000798884	0.113353	0.0200171	0.0516075
	2012-02-01	0.00184178	0.12725	0.0504	-0.0192583	0.00770086	0.0300804	0.0330025	-0.00128603
	2012-03-01	0.0434851	0.0174153	0.0504	-0.0392561	0.0418502	0.0560331	0.0283213	-0.0414423
	2012-04-01	0.148053	-0.00220266	0.0504	-0.0746787	0.0331537	0.278276	0.0721669	0.110183
	2012-05-01	0.023394	0.000551592	0.0504	-0.0645697	0.0707546	0.184703	0.0442056	0.0846649
	2012-06-01	0.00804864	0.0361277	0.0504	0.0382896	-0.0338378	-0.0472805	0.0086246	-0.0132167
	2012-07-01	0.0335615	-0.0500172	0.0504	-0.0507766	-0.00235146	0.0395722	0.00339807	0.0218329
	2012-08-01	0.0105257	-0.0152381	0.0504	-0.0340093	-0.0270665	-0.0123881	-0.00462938	-0.0320364
	2012-09-01	0.0176371	-0.0199099	0.0504	-0.0711091	-0.0300912	-0.004813	-0.00964769	-0.00409471
	2012-10-01	0.0411017	-0.056756	0.0504	-0.000410897	0.256676	0.267931	0.093157	0.0159204
	2012-11-01	0.0257303	-0.00428955	0.0504	-0.151516	0.18971	0.611894	0.120321	0.109476
	2012-12-01	0.0347257	0.0518637	0.0504	-0.00962561	-0.00995233	0.133595	0.0418344	-0.0333924
	2013-01-01	0.0563997	0.0570179	0.0504	0.0486856	0.101463	0.135547	0.0749188	-0.0215517
	2013-02-01	0.0625204	0.0676593	0.0504	0.0535753	-0.0526466	0.0241315	0.0342733	0.0134758
	2013-03-01	0.0168898	0.0385044	0.0504	0.0260143	0.0519861	0.112772	0.0494277	0.0186528
	2013-04-01	0.0272835	0.0477539	0.0504	0.019672	0.0384489	0.181444	0.0608338	0.0152777
	2013-05-01	0.016776	-0.102964	0.0504	0.0442789	0.0159311	0.3746	0.0665036	0.0828758
	2013-06-01	0.0977044	-0.0180097	0.0504	-0.124083	-0.0173348	0.151351	0.0233381	-0.0788641
	2013-07-01	0.10661	-0.0828225	0.0504	-0.0966071	0.0454877	0.26517	0.0480396	-0.00168036
	2013-08-01	0.00746272	-0.0489434	0.0504	-0.118836	-0.0241687	0.0976927	-0.00606538	-0.0333
	2013-09-01	0.0329097	-0.0335279	0.0504	-0.0348771	-0.0290818	0.051738	0.00626017	-0.0212955
	2013-10-01	0.025743	0.0504192	0.0504	-0.0782881	-0.0259776	0.356062	0.0630598	0.0588067
	2013-11-01	0.201703	-0.0697888	0.0522	0.0365153	0.028381	0.21161	0.0767701	-0.0355462
	2013-12-01	0.0109156	0.0240645	0.0522	-0.0979182	0.0186827	0.150937	0.0264803	-0.0300156
	2014-01-01	0.0250013	-0.0509392	0.0522	0.0468731	-0.106422	0.140861	0.0179289	-0.0473441
	2014-02-01	0.0122701	-0.0113156	0.0522	-0.155903	-0.052667	0.092121	-0.0105491	0.0831787
	2014-03-01	0.101389	0.0270676	0.0522	-0.00568162	-0.0470041	0.169754	0.0496209	0.036311
	2014-04-01	0.010959	-0.051315	0.0522	-0.104947	0.0178151	0.261139	0.0309752	0.0281232
	2014-05-01	0.00959424	-0.0540206	0.0522	-0.0603481	0.0243415	0.185054	0.0261368	-0.0645521
	2014-06-01	0.0183234	-0.131315	0.0522	0.00366196	0.0404287	-0.0248134	-0.00691902	-0.0440711
	2014-07-01	0.1091	0.0385483	0.0522	-0.151412	-0.109596	0.397776	0.0561027	0.00616786
	2014-08-01	0.0156926	0.0458467	0.0522	0.0865038	-0.00959769	-0.135792	0.0091422	0.0357245
	2014-09-01	0.0106102	0.0737718	0.0522	0.256808	0.0289113	-0.00788658	0.0690691	-0.0214419
	2014-10-01	0.0585152	-0.0286593	0.0522	-0.0208122	-0.0224024	0.325573	0.0607358	-0.0197111
	2014-11-01	0.0384011	-0.0442271	0.0522	0.10028	0.0197337	0.0318745	0.0330437	0.0104882
	2014-12-01	0.0530546	-0.0095314	0.0522	-0.0284106	-0.0666046	0.0352592	0.00599452	0.0294375
	2015-01-01	0.00609427	0.0594432	0.0522	0.0513473	0.0888783	0.228232	0.0810325	-0.0152895
	2015-02-01	0.0415407	0.0771928	0.0522	0.0470977	0.00451177	0.0172072	0.0399584	0.0878337
	2015-03-01	0.0273993	0.0221806	0.0522	-0.0893817	-0.0559319	0.0902864	0.00779212	-0.0474648
	2015-04-01	0.100756	0.0256311	0.0522	-0.00895202	0.0322909	0.249817	0.0752905	-0.0192877
	2015-05-01	0.139901	0.0886249	0.054	-0.186454	0.0276304	0.122384	0.0410143	-0.0643751
	2015-06-01	0.00556654	0.148656	0.054	0.0955474	-0.0738723	0.333006	0.0938171	0.0547307
	2015-07-01	0.126807	0.0172164	0.054	-0.00410091	0.0158218	0.289088	0.0831388	-0.064074
	2015-08-01	0.0413838	-0.0586771	0.054	0.0138194	-0.10228	0.180322	0.021428	-0.00839317
	2015-09-01	0.0830666	0.0222052	0.0558	0.0464531	-0.0552077	-0.0267595	0.0209263	-0.00544946
	2015-10-01	0.0127985	0.0672934	0.0558	0.0621523	0.0958974	0.154409	0.0747252	-0.037965
	2015-11-01	0.105732	0.0553402	0.0558	-0.323887	0.123618	0.272847	0.0482418	-0.062284
	2015-12-01	0.174487	0.127232	0.0558	-0.274988	0.120872	0.157664	0.0601778	-0.0514163
	2016-01-01	0.0626055	0.242502	0.0558	0.0327994	0.162137	0.0874179	0.10721	0.0422793
	2016-02-01	0.13781	-0.0024163	0.0558	0.0175672	0.020424	0.472328	0.116919	-0.0116192
	2016-03-01	0.00229586	0.0573012	0.0558	0.258278	-0.0730703	-0.0752025	0.0375671	0.00999873
	2016-04-01	0.218978	0.139374	0.0567	-0.0520358	-0.350181	0.254361	0.0445328	0.0422497
	2016-05-01	0.115513	0.165759	0.0567	0.0306281	0.083478	0.197891	0.108328	-0.0584398
	2016-06-01	0.00496549	0.0393619	0.0585	-0.0852269	0.00570679	0.135402	0.0264515	-0.0678662
	2016-07-01	0.115556	-0.0413532	0.0585	-0.093877	0.0338464	0.043804	0.0194127	-0.0262804
	2016-08-01	0.139304	0.138017	0.0603	-0.0131551	0.00400972	0.118268	0.0744572	0.0320614
	2016-09-01	0.139921	0.189446	0.0621	0.0348793	0.0947341	0.189037	0.118353	0.13873
	2016-10-01	0.0387547	0.0421165	0.0648	-0.0771726	-0.0499263	0.17513	0.0322838	-0.0739415
	2016-11-01	0.0183407	0.0400052	0.0648	-0.0190813	0.15894	0.487794	0.125133	-0.00776224
	2016-12-01	0.0789432	-0.171803	0.0648	0.026282	-0.0778917	-0.0928856	-0.0287592	-0.124632
	2017-01-01	0.188901	0.0799589	0.0657	0.1177	-0.134696	0.344119	0.11028	0.00476
	2017-02-01	0.0622655	-0.199047	0.0657	0.00322442	-0.0849388	0.11881	-0.00566428	-0.00553114
	2017-03-01	0.061483	0.0266637	0.0657	0.000727987	-0.115615	0.220451	0.0432351	-0.063781
	2017-04-01	0.0611943	-0.281932	0.0657	-0.128154	-0.0047915	0.142544	-0.0242398	-0.0820867
	2017-05-01	0.198689	0.0981398	0.0657	-0.0111642	0.0440085	0.0885505	0.0806538	0.158815
	2017-06-01	0.173324	-0.0654781	0.0657	-0.0264965	-0.148699	0.282389	0.0467899	0.0916901
	2017-07-01	0.023449	-0.266275	0.0657	-0.0268183	0.0539491	0.303147	0.0255253	-0.0696693
	2017-08-01	0.0736068	0.0552329	0.0657	-0.0381791	0.00534975	0.154329	0.0526732	-0.081094
	2017-09-01	0.0213242	-0.19452	0.0657	-0.0881783	0.0586778	0.188009	0.00850218	-0.0294156
	2017-10-01	0.0315665	-0.00440065	0.0612	0.0323213	0.0857877	0.0317978	0.0397121	-0.0493654
	2017-11-01	0.0289733	-0.287609	0.0603	0.0562861	0.072934	0.101665	0.005425	-0.0362323
	2017-12-01	0.0581559	0.0937688	0.0504	0.0897356	-0.137775	0.100193	0.0424131	0.018247
	2018-01-01	0.0157264	-0.0372796	0.0486	0.0824362	-0.0203507	0.0758178	0.0274917	0.0286401
	2018-02-01	0.115513	0.0995668	0.0486	0.00749098	-0.00763143	0.097747	0.0602144	-0.051013
	2018-03-01	0.0231076	0.0397898	0.0486	-0.0089428	-0.0294635	0.138162	0.0352089	-0.0923863
	2018-04-01	0.0349163	0.146995	0.0486	0.0421816	-0.0735452	0.585847	0.130832	0.0460071
	2018-05-01	0.0912914	0.0213514	0.0486	-0.0111193	0.0800761	0.0412873	0.0452478	0.0237178
	2018-06-01	0.0158532	0.0949324	0.0486	0.040157	0.0212356	0.146826	0.0612673	-0.0340851
	2018-07-01	0.0712997	0.116401	0.0486	-0.0744829	0.0820186	0.271619	0.0859093	0.0417859
	2018-08-01	0.0688265	0.123527	0.0486	-0.0392105	0.0285781	0.00523202	0.0392589	0.0497215
	2018-09-01	0.00494495	-0.243566	0.0486	0.0364067	-0.0342067	0.178639	-0.00153042	-0.00428088
	2018-10-01	0.0100396	0.0234235	0.0486	0.0284332	0.00791938	0.0421062	0.0267536	0.0432826
	2018-11-01	0.0992349	0.101617	0.0486	0.0021375	0.000402921	0.0564723	0.0514109	-0.0315539
	2018-12-01	0.0205252	0.0603381	0.0486	-0.0799237	0.0527544	0.0875887	0.0316471	0.0549434
	2021-01-01	0.0987927	0.00231543	0.0486	0.17608	-0.0448236	0.21688	0.0829742	0.0101428
	2021-02-01	0.00306586	-0.110588	0.0486	-0.0312292	-0.0270027	0.0413875	-0.0126278	-0.0905133
	2021-03-01	0.0363676	0.0460138	0.0486	0.107234	-0.0847833	0.0790225	0.0387425	0.03028
	2021-04-01	0.00306586	0.0271375	0.0486	0.0565981	-0.0971314	0.140783	0.0298421	0.036155
	2021-05-01	0.0814323	-0.0955667	0.0486	-0.109652	-0.00150902	0.286785	0.0350149	-0.0274565
	2021-06-01	0.0275186	-0.10973	0.0486	0.0364658	-0.0767593	0.108253	0.00572471	-0.0023993
	2021-07-01	0.038342	-0.0765923	0.0486	-0.0537625	0.122788	-0.131252	-0.00864615	-0.0424797
	2021-08-01	0.10616	0.114585	0.0486	0.040534	-0.115452	0.100079	0.0490845	0.0227779
	2021-09-01	0.0542193	-0.00661365	0.0486	0.0138816	-0.120175	0.374568	0.0607469	-0.00610679
	2021-10-01	0.0991918	-0.000200913	0.0486	-0.181156	-0.0892663	0.0662884	-0.00942382	-0.0486896
	2021-11-01	0.0467603	0.137004	0.051	0.1113	-0.0360833	0.334684	0.107444	0.087268
	2021-12-01	0.00666944	-0.0689425	0.051	0.0283812	-0.00604899	0.120616	0.0219459	0.0172764
	2022-01-01	0.0449386	-0.0127476	0.0535	-0.0445626	0.0450587	0.215984	0.0503618	0.138616
	2022-02-01	0.0738972	-0.00331235	0.056	0.00135113	-0.0219354	-0.0374145	0.011431	-0.0579618
	2022-03-01	0.0138398	0.0402879	0.056	0.132243	-0.0120905	0.218081	0.0747269	-0.0242802
	2022-04-01	0.0601274	0.0182375	0.0585	-0.0438549	-0.0453609	0.275758	0.0539013	0.00805786
	2022-05-01	0.0229875	-0.0188296	0.0585	0.0185702	0.0469943	0.0863606	0.0357638	-0.0177557
	2022-06-01	0.0494248	-0.0735493	0.0585	-0.137374	-0.0280581	0.0923891	-0.0064446	0.0362158
	2022-07-01	0.0331855	0.0201416	0.061	0.0314451	-0.0707324	-0.00263245	0.0120679	-0.0586964
	2022-08-01	0.0646282	-0.0297717	0.061	-0.0602077	-0.0145538	0.116399	0.0229157	0.0204744
	2022-09-01	0.0136502	-0.0578523	0.061	0.035418	0.0241867	-0.0719924	0.000735039	0.000980517
	2022-10-01	0.0266481	-0.0691805	0.061	-0.0841064	0.0669849	0.350135	0.0585802	-0.0236462
	2022-11-01	0.00550503	0.0595737	0.061	0.0185537	0.0707187	0.0995865	0.0524896	0.0126366
	2022-12-01	0.048407	-0.0586191	0.061	-0.130286	0.205486	0.270211	0.0660331	-0.0869006
	2023-01-01	0.0161947	-0.0709213	0.061	-0.166938	-0.0541426	0.264063	0.00820919	-0.0132363
	2023-02-01	0.0159366	0.0502243	0.061	0.100919	-0.104496	-0.0713307	0.0087088	0.0404935
	2023-03-01	0.00787406	0.0619381	0.061	0.0190504	0.0539817	0.0368261	0.0401117	0.0444749
	2023-04-01	0.00781254	-0.08394	0.061	-0.00517175	-0.0450968	0.0679666	0.00042842	0.167963
	2023-05-01	0.0154443	0.0747072	0.061	-0.0299749	-0.0103166	0.0946266	0.0342478	0.0496928
	2023-06-01	0.0356009	-0.0268753	0.0585	-0.0134951	0.00583349	0.0893556	0.0248199	0.00955988
	2023-07-01	0.0317432	-0.0643764	0.056	0.0268608	-0.0616529	0.0924012	0.013496	0.125955
	2023-08-01	0.00218989	-0.052609	0.056	0.0379662	0.131116	0.14939	0.0540089	0.0285686
	2023-09-01	0.0224452	-0.0253054	0.056	0.0200963	-0.091287	0.422341	0.0673816	0.0931852
	2023-10-01	0.00230116	0.0130202	0.056	-0.102726	-0.0765714	0.128802	0.00347095	-0.043606
	2023-11-01	0.0164128	0.0146786	0.056	-0.0477211	0.136094	0.0164516	0.031986	0.00162487
	2023-12-01	0.0512933	-0.0773645	0.056	-0.115289	-0.0269361	0.332656	0.0367266	-0.0131312
	2024-01-01	0.0180185	0.14664	0.056	0.0558516	-0.0363847	0.0734116	0.0522561	0.0183551
	2024-02-01	0.0479395	0.0636241	0.056	-0.000938649	0.0306066	0.214973	0.0687008	-0.0430933
	2024-03-01	0.0306008	-0.025031	0.056	0.050936	-0.033421	0.0995663	0.0297752	-0.0359023
	2024-04-01	0.00680922	-0.0575194	0.056	0.0152491	0.0635589	0.215017	0.0498525	0.0207898
	2024-05-01	0.027151	-0.0242343	0.056	-0.0690921	-0.0907628	0.152815	0.00864618	-0.066813
	2024-06-01	0.0417342	0.0559791	0.056	0.0743903	-0.0333535	0.166263	0.0601689	-0.0560335
	2024-07-01	0.0376653	-0.136329	0.056	-0.0240193	0.017374	0.289156	0.0399744	0.0473431
	2024-08-01	0.0155847	0.0113851	0.056	0.0551114	0.0282304	0.0315534	0.0329775	-0.0595067
	2024-09-01	0.10278	0.0336021	0.056	-0.0274839	-0.0771597	0.53265	0.103398	-0.0115785
	2024-10-01	0.00700058	0.0356248	0.056	0.030841	-0.00440878	0.0998649	0.0374871	-0.00862878
	2024-11-01	0.00710036	-0.0116026	0.056	-0.0684617	0.0519212	-0.0653012	-0.00505733	-0.0271463
	2024-12-01	0.0236418	0.026647	0.056	-0.0211154	0.0280787	0.0229111	0.0226939	-0.0233695
HAFEI AVIATION INDUSTRY 'A'	2010-02-01	0.0214642	-0.0178676	0.0558	-0.0743318	-0.0064948	0.00746547	-0.0023274	0.0277806
	2010-03-01	0.0346141	-0.043727	0.0558	0.0290989	-0.0369795	0.00256129	0.00689463	-0.0293495
	2010-04-01	0.124377	0.0626337	0.0558	-0.0103673	-0.0416591	0.280233	0.0785027	0.0379656
	2010-05-01	0.197936	-0.00559196	0.0558	0.0256485	-0.0214025	0.0797553	0.0553575	-0.061392
	2010-06-01	0.0210507	0.041186	0.0558	-0.0245087	0.0324446	0.0287897	0.0257937	-0.0409831
	2010-07-01	0.0101677	-0.00407443	0.0558	-0.012539	-0.056337	0.0745456	0.0112605	-0.086131
	2010-08-01	0.0313133	-0.11585	0.0558	-0.0479876	0.0142638	0.201464	0.0231673	-0.0175121
	2010-09-01	0.0376861	-0.0752322	0.0558	-0.0344063	-0.0461792	0.128983	0.0111086	-0.0256487
	2010-10-01	0.0701391	-0.028955	0.0558	-0.0627804	0.0294369	0.268367	0.0553347	-0.0154384
	2010-11-01	0.0956481	-0.0440876	0.0558	0.00234211	-0.0318529	0.221159	0.0498347	-0.0141216
	2010-12-01	0.141523	0.040428	0.0558	-0.00743817	0.036513	-0.0374064	0.0382366	0.0315425
	2011-01-01	0.0772851	-0.0704566	0.0558	-0.125695	-0.0190619	0.141432	0.00988391	-0.0240283
	2011-02-01	0.0281392	-0.100624	0.0558	0.00645032	0.0963671	0.135563	0.0369493	0.00924133
	2011-03-01	0.244012	0.0117076	0.0504	0.00542029	-0.025183	0.033846	0.0533671	0.0434317
	2011-04-01	0.0400565	0.0520943	0.0504	-0.0322892	0.0229601	0.147923	0.0468574	0.0261559
	2011-05-01	0.0295793	0.0538912	0.0504	-0.00831825	-0.0153874	0.0724964	0.0304435	-0.0147224
	2011-06-01	0.0419057	-0.118027	0.0504	-0.0907409	-0.0739379	0.0263367	-0.0273439	0.017886
	2011-07-01	0.190007	0.151435	0.0504	0.00225397	0.0617887	0.156792	0.102113	0.0348192
	2011-08-01	0.0223446	-0.0378082	0.0504	-0.0113672	-0.0602197	0.0671252	0.00507911	-0.0249027
	2011-09-01	0.112673	0.00422372	0.0504	-0.0263443	0.00430813	0.124929	0.0450316	-0.000169127
	2011-10-01	0.0213794	-0.0538029	0.0504	-0.0451051	0.00943379	0.147463	0.0216281	0.0454174
	2011-11-01	0.0676791	-0.0445974	0.0504	-0.105861	0.0191813	0.175119	0.0269868	0.0208864
	2011-12-01	0.0786259	-0.0784925	0.0504	0.000397945	-0.0462627	0.0537055	0.00972904	0.00390679
	2012-01-01	0.109699	-0.0558787	0.0504	-0.0114196	0.000798884	0.113353	0.034492	0.0516075
	2012-02-01	0.00395399	0.12725	0.0504	-0.0192583	0.00770086	0.0300804	0.0333546	-0.00128603
	2012-03-01	0.0771288	0.0174153	0.0504	-0.0392561	0.0418502	0.0560331	0.0339286	-0.0414423
	2012-04-01	0.0454624	-0.00220266	0.0504	-0.0746787	0.0331537	0.278276	0.0550684	0.110183
	2012-05-01	0.0144976	0.000551592	0.0504	-0.0645697	0.0707546	0.184703	0.0427228	0.0846649
	2012-06-01	0.0512307	0.0361277	0.0504	0.0382896	-0.0338378	-0.0472805	0.0158216	-0.0132167
	2012-07-01	0.0188463	-0.0500172	0.0504	-0.0507766	-0.00235146	0.0395722	0.00094553	0.0218329
	2012-08-01	0.0138521	-0.0152381	0.0504	-0.0340093	-0.0270665	-0.0123881	-0.004075	-0.0320364
	2012-09-01	0.0459915	-0.0199099	0.0504	-0.0711091	-0.0300912	-0.004813	-0.00492197	-0.00409471
	2012-10-01	0.0926715	-0.056756	0.0504	-0.000410897	0.256676	0.267931	0.101752	0.0159204
	2012-11-01	0.0160465	-0.00428955	0.0504	-0.151516	0.18971	0.611894	0.118708	0.109476
	2012-12-01	0.0376738	0.0518637	0.0504	-0.00962561	-0.00995233	0.133595	0.0423258	-0.0333924
	2013-01-01	0.128735	0.0570179	0.0504	0.0486856	0.101463	0.135547	0.0869747	-0.0215517
	2013-02-01	0.275899	0.0676593	0.0504	0.0535753	-0.0526466	0.0241315	0.0698364	0.0134758
	2013-03-01	0.0537886	0.0385044	0.0504	0.0260143	0.0519861	0.112772	0.0555775	0.0186528
	2013-04-01	0.00727312	0.0477539	0.0504	0.019672	0.0384489	0.181444	0.0574987	0.0152777
	2013-05-01	0.104499	-0.102964	0.0504	0.0442789	0.0159311	0.3746	0.0811241	0.0828758
	2013-06-01	0.00850606	-0.0180097	0.0504	-0.124083	-0.0173348	0.151351	0.00847172	-0.0788641
	2013-07-01	0.0219231	-0.0828225	0.0504	-0.0966071	0.0454877	0.26517	0.0339251	-0.00168036
	2013-08-01	0.0351504	-0.0489434	0.0504	-0.118836	-0.0241687	0.0976927	-0.00145076	-0.0333
	2013-09-01	0.076961	-0.0335279	0.0504	-0.0348771	-0.0290818	0.051738	0.0136021	-0.0212955
	2013-10-01	0.0349179	0.0504192	0.0504	-0.0782881	-0.0259776	0.356062	0.064589	0.0588067
	2013-11-01	0.0189965	-0.0697888	0.0522	0.0365153	0.028381	0.21161	0.046319	-0.0355462
	2013-12-01	0.0212774	0.0240645	0.0522	-0.0979182	0.0186827	0.150937	0.0282073	-0.0300156
	2014-01-01	0.0395496	-0.0509392	0.0522	0.0468731	-0.106422	0.140861	0.0203536	-0.0473441
	2014-02-01	0.0247333	-0.0113156	0.0522	-0.155903	-0.052667	0.092121	-0.00847188	0.0831787
	2014-03-01	0.0252404	0.0270676	0.0522	-0.00568162	-0.0470041	0.169754	0.0369294	0.036311
	2014-04-01	0.0111068	-0.051315	0.0522	-0.104947	0.0178151	0.261139	0.0309999	0.0281232
	2014-05-01	0.0884316	-0.0540206	0.0522	-0.0603481	0.0243415	0.185054	0.0392764	-0.0645521
	2014-06-01	0.0228147	-0.131315	0.0522	0.00366196	0.0404287	-0.0248134	-0.00617047	-0.0440711
	2014-07-01	0.0419888	0.0385483	0.0522	-0.151412	-0.109596	0.397776	0.0449175	0.00616786
	2014-08-01	0.163745	0.0458467	0.0522	0.0865038	-0.00959769	-0.135792	0.0338176	0.0357245
	2014-09-01	0.17477	0.0737718	0.0522	0.256808	0.0289113	-0.00788658	0.0964291	-0.0214419
	2014-10-01	0.0187731	-0.0286593	0.0522	-0.0208122	-0.0224024	0.325573	0.0541121	-0.0197111
	2014-11-01	0.0470561	-0.0442271	0.0522	0.10028	0.0197337	0.0318745	0.0344862	0.0104882
	2014-12-01	0.032362	-0.0095314	0.0522	-0.0284106	-0.0666046	0.0352592	0.00254577	0.0294375
	2015-01-01	0.147899	0.0594432	0.0522	0.0513473	0.0888783	0.228232	0.104667	-0.0152895
	2015-02-01	0.0327431	0.0771928	0.0522	0.0470977	0.00451177	0.0172072	0.0384921	0.0878337
	2015-03-01	0.0105779	0.0221806	0.0522	-0.0893817	-0.0559319	0.0902864	0.00498855	-0.0474648
	2015-04-01	0.0876073	0.0256311	0.0522	-0.00895202	0.0322909	0.249817	0.073099	-0.0192877
	2015-05-01	0.260447	0.0886249	0.054	-0.186454	0.0276304	0.122384	0.0611053	-0.0643751
	2015-06-01	0.221931	0.148656	0.054	0.0955474	-0.0738723	0.333006	0.129878	0.0547307
	2015-07-01	0.138072	0.0172164	0.054	-0.00410091	0.0158218	0.289088	0.0850163	-0.064074
	2015-08-01	0.0131628	-0.0586771	0.054	0.0138194	-0.10228	0.180322	0.0167245	-0.00839317
	2015-09-01	0.0165056	0.0222052	0.0558	0.0464531	-0.0552077	-0.0267595	0.00983277	-0.00544946
	2015-10-01	0.0322157	0.0672934	0.0558	0.0621523	0.0958974	0.154409	0.0779614	-0.037965
	2015-11-01	0.082322	0.0553402	0.0558	-0.323887	0.123618	0.272847	0.0443401	-0.062284
	2015-12-01	0.0614851	0.127232	0.0558	-0.274988	0.120872	0.157664	0.0413441	-0.0514163
	2016-01-01	0.106507	0.242502	0.0558	0.0327994	0.162137	0.0874179	0.114527	0.0422793
	2016-02-01	0.23476	-0.0024163	0.0558	0.0175672	0.020424	0.472328	0.133077	-0.0116192
	2016-03-01	0.0244156	0.0573012	0.0558	0.258278	-0.0730703	-0.0752025	0.0412537	0.00999873
	2016-04-01	0.159031	0.139374	0.0567	-0.0520358	-0.350181	0.254361	0.0345416	0.0422497
	2016-05-01	0.109636	0.165759	0.0567	0.0306281	0.083478	0.197891	0.107349	-0.0584398
	2016-06-01	0.068392	0.0393619	0.0585	-0.0852269	0.00570679	0.135402	0.0370226	-0.0678662
	2016-07-01	0.0923309	-0.0413532	0.0585	-0.093877	0.0338464	0.043804	0.0155419	-0.0262804
	2016-08-01	0.107827	0.138017	0.0603	-0.0131551	0.00400972	0.118268	0.0692111	0.0320614
	2016-09-01	0.0567677	0.189446	0.0621	0.0348793	0.0947341	0.189037	0.104494	0.13873
	2016-10-01	0.0152509	0.0421165	0.0648	-0.0771726	-0.0499263	0.17513	0.0283665	-0.0739415
	2016-11-01	0.0438743	0.0400052	0.0648	-0.0190813	0.15894	0.487794	0.129389	-0.00776224
	2016-12-01	0.586379	-0.171803	0.0648	0.026282	-0.0778917	-0.0928856	0.0558135	-0.124632
	2017-01-01	0.0771169	0.0799589	0.0657	0.1177	-0.134696	0.344119	0.0916498	0.00476
	2017-02-01	0.0634497	-0.199047	0.0657	0.00322442	-0.0849388	0.11881	-0.00546692	-0.00553114
	2017-03-01	0.123426	0.0266637	0.0657	0.000727987	-0.115615	0.220451	0.0535588	-0.063781
	2017-04-01	0.120467	-0.281932	0.0657	-0.128154	-0.0047915	0.142544	-0.014361	-0.0820867
	2017-05-01	0.32673	0.0981398	0.0657	-0.0111642	0.0440085	0.0885505	0.101994	0.158815
	2017-06-01	0.111357	-0.0654781	0.0657	-0.0264965	-0.148699	0.282389	0.036462	0.0916901
	2017-07-01	0.0361892	-0.266275	0.0657	-0.0268183	0.0539491	0.303147	0.0276487	-0.0696693
	2017-08-01	0.148957	0.0552329	0.0657	-0.0381791	0.00534975	0.154329	0.0652316	-0.081094
	2017-09-01	0.154924	-0.19452	0.0657	-0.0881783	0.0586778	0.188009	0.0307688	-0.0294156
	2017-10-01	0.0581434	-0.00440065	0.0612	0.0323213	0.0857877	0.0317978	0.0441416	-0.0493654
	2017-11-01	0.0620784	-0.287609	0.0603	0.0562861	0.072934	0.101665	0.0109425	-0.0362323
	2017-12-01	0.251183	0.0937688	0.0504	0.0897356	-0.137775	0.100193	0.0745843	0.018247
	2018-01-01	0.0450527	-0.0372796	0.0486	0.0824362	-0.0203507	0.0758178	0.0323794	0.0286401
	2018-02-01	0.276162	0.0995668	0.0486	0.00749098	-0.00763143	0.097747	0.0869893	-0.051013
	2018-03-01	0.0386807	0.0397898	0.0486	-0.0089428	-0.0294635	0.138162	0.0378044	-0.0923863
	2018-04-01	0.159008	0.146995	0.0486	0.0421816	-0.0735452	0.585847	0.151514	0.0460071
	2018-05-01	0.0200757	0.0213514	0.0486	-0.0111193	0.0800761	0.0412873	0.0333785	0.0237178
	2018-06-01	0.0320203	0.0949324	0.0486	0.040157	0.0212356	0.146826	0.0639618	-0.0340851
	2018-07-01	0.0990679	0.116401	0.0486	-0.0744829	0.0820186	0.271619	0.0905373	0.0417859
	2018-08-01	0.0736022	0.123527	0.0486	-0.0392105	0.0285781	0.00523202	0.0400548	0.0497215
	2018-09-01	0.0950776	-0.243566	0.0486	0.0364067	-0.0342067	0.178639	0.0134917	-0.00428088
	2018-10-01	0.0658637	0.0234235	0.0486	0.0284332	0.00791938	0.0421062	0.0360577	0.0432826
	2018-11-01	0.222214	0.101617	0.0486	0.0021375	0.000402921	0.0564723	0.0719074	-0.0315539
	2018-12-01	0.00951885	0.0603381	0.0486	-0.0799237	0.0527544	0.0875887	0.0298127	0.0549434
	2021-01-01	0.309804	0.00231543	0.0486	0.17608	-0.0448236	0.21688	0.118143	0.0101428
	2021-02-01	0.0192167	-0.110588	0.0486	-0.0312292	-0.0270027	0.0413875	-0.009936	-0.0905133
	2021-03-01	0.00640002	0.0460138	0.0486	0.107234	-0.0847833	0.0790225	0.0337479	0.03028
	2021-04-01	0.0232523	0.0271375	0.0486	0.0565981	-0.0971314	0.140783	0.0332065	0.036155
	2021-05-01	0.115214	-0.0955667	0.0486	-0.109652	-0.00150902	0.286785	0.0406452	-0.0274565
	2021-06-01	0.0432344	-0.10973	0.0486	0.0364658	-0.0767593	0.108253	0.008344	-0.0023993
	2021-07-01	0.0579939	-0.0765923	0.0486	-0.0537625	0.122788	-0.131252	-0.00537083	-0.0424797
	2021-08-01	0.244042	0.114585	0.0486	0.040534	-0.115452	0.100079	0.0720647	0.0227779
	2021-09-01	0.045192	-0.00661365	0.0486	0.0138816	-0.120175	0.374568	0.0592423	-0.00610679
	2021-10-01	0.03996	-0.000200913	0.0486	-0.181156	-0.0892663	0.0662884	-0.0192958	-0.0486896
	2021-11-01	0.0907839	0.137004	0.051	0.1113	-0.0360833	0.334684	0.114781	0.087268
	2021-12-01	0.0137123	-0.0689425	0.051	0.0283812	-0.00604899	0.120616	0.0231197	0.0172764
	2022-01-01	0.114046	-0.0127476	0.0535	-0.0445626	0.0450587	0.215984	0.0618796	0.138616
	2022-02-01	0.173244	-0.00331235	0.056	0.00135113	-0.0219354	-0.0374145	0.0279888	-0.0579618
	2022-03-01	0.024145	0.0402879	0.056	0.132243	-0.0120905	0.218081	0.0764444	-0.0242802
	2022-04-01	0.0333617	0.0182375	0.0585	-0.0438549	-0.0453609	0.275758	0.0494403	0.00805786
	2022-05-01	0.047426	-0.0188296	0.0585	0.0185702	0.0469943	0.0863606	0.0398369	-0.0177557
	2022-06-01	0.0422598	-0.0735493	0.0585	-0.137374	-0.0280581	0.0923891	-0.00763876	0.0362158
	2022-07-01	0.144776	0.0201416	0.061	0.0314451	-0.0707324	-0.00263245	0.0306663	-0.0586964
	2022-08-01	0.047099	-0.0297717	0.061	-0.0602077	-0.0145538	0.116399	0.0199941	0.0204744
	2022-09-01	0.0140347	-0.0578523	0.061	0.035418	0.0241867	-0.0719924	0.000799132	0.000980517
	2022-10-01	0.0461607	-0.0691805	0.061	-0.0841064	0.0669849	0.350135	0.0618323	-0.0236462
	2022-11-01	0.0315606	0.0595737	0.061	0.0185537	0.0707187	0.0995865	0.0568322	0.0126366
	2022-12-01	0.0674505	-0.0586191	0.061	-0.130286	0.205486	0.270211	0.069207	-0.0869006
	2023-01-01	0.0524024	-0.0709213	0.061	-0.166938	-0.0541426	0.264063	0.0142438	-0.0132363
	2023-02-01	0.0336459	0.0502243	0.061	0.100919	-0.104496	-0.0713307	0.0116603	0.0404935
	2023-03-01	0.0315606	0.0619381	0.061	0.0190504	0.0539817	0.0368261	0.0440595	0.0444749
	2023-04-01	0.0674505	-0.08394	0.061	-0.00517175	-0.0450968	0.0679666	0.0103681	0.167963
	2023-05-01	0.0524024	0.0747072	0.061	-0.0299749	-0.0103166	0.0946266	0.0404075	0.0496928
	2023-06-01	0.020887	-0.0268753	0.0585	-0.0134951	0.00583349	0.0893556	0.0223676	0.00955988
	2023-07-01	0.0366637	-0.0643764	0.056	0.0268608	-0.0616529	0.0924012	0.0143161	0.125955
	2023-08-01	0.0628158	-0.052609	0.056	0.0379662	0.131116	0.14939	0.0641133	0.0285686
	2023-09-01	0.167893	-0.0253054	0.056	0.0200963	-0.091287	0.422341	0.091623	0.0931852
	2023-10-01	0.0214281	0.0130202	0.056	-0.102726	-0.0765714	0.128802	0.00665878	-0.043606
	2023-11-01	0.03833	0.0146786	0.056	-0.0477211	0.136094	0.0164516	0.0356388	0.00162487
	2023-12-01	0.126845	-0.0773645	0.056	-0.115289	-0.0269361	0.332656	0.0493185	-0.0131312
	2024-01-01	0.136819	0.14664	0.056	0.0558516	-0.0363847	0.0734116	0.0720563	0.0183551
	2024-02-01	0.255966	0.0636241	0.056	-0.000938649	0.0306066	0.214973	0.103372	-0.0430933
	2024-03-01	0.0390592	-0.025031	0.056	0.050936	-0.033421	0.0995663	0.0311849	-0.0359023
	2024-04-01	0.00500627	-0.0575194	0.056	0.0152491	0.0635589	0.215017	0.049552	0.0207898
	2024-05-01	0.120968	-0.0242343	0.056	-0.0690921	-0.0907628	0.152815	0.0242824	-0.066813
	2024-06-01	0.0164339	0.0559791	0.056	0.0743903	-0.0333535	0.166263	0.0559522	-0.0560335
	2024-07-01	0.0524062	-0.136329	0.056	-0.0240193	0.017374	0.289156	0.0424312	0.0473431
	2024-08-01	0.0250849	0.0113851	0.056	0.0551114	0.0282304	0.0315534	0.0345609	-0.0595067
	2024-09-01	0.109399	0.0336021	0.056	-0.0274839	-0.0771597	0.53265	0.104501	-0.0115785
	2024-10-01	0.0208987	0.0356248	0.056	0.030841	-0.00440878	0.0998649	0.0398034	-0.00862878
	2024-11-01	0.0591933	-0.0116026	0.056	-0.0684617	0.0519212	-0.0653012	0.00362483	-0.0271463
	2024-12-01	0.00869256	0.026647	0.056	-0.0211154	0.0280787	0.0229111	0.0202023	-0.0233695
NINGBO UNITED GROUP 'A'	2010-02-01	0.010358	-0.0178676	0.0558	-0.0743318	-0.0064948	0.00746547	-0.00417845	0.0277806
	2010-03-01	0.018731	-0.043727	0.0558	0.0290989	-0.0369795	0.00256129	0.00424746	-0.0293495
	2010-04-01	0.0197352	0.0626337	0.0558	-0.0103673	-0.0416591	0.280233	0.0610625	0.0379656
	2010-05-01	0.0160338	-0.00559196	0.0558	0.0256485	-0.0214025	0.0797553	0.0250405	-0.061392
	2010-06-01	0.0475633	0.041186	0.0558	-0.0245087	0.0324446	0.0287897	0.0302125	-0.0409831
	2010-07-01	0.0118735	-0.00407443	0.0558	-0.012539	-0.056337	0.0745456	0.0115448	-0.086131
	2010-08-01	0.103069	-0.11585	0.0558	-0.0479876	0.0142638	0.201464	0.0351266	-0.0175121
	2010-09-01	0.0551763	-0.0752322	0.0558	-0.0344063	-0.0461792	0.128983	0.0140236	-0.0256487
	2010-10-01	0.0886829	-0.028955	0.0558	-0.0627804	0.0294369	0.268367	0.0584253	-0.0154384
	2010-11-01	0.0390551	-0.0440876	0.0558	0.00234211	-0.0318529	0.221159	0.0404026	-0.0141216
	2010-12-01	0.0504648	0.040428	0.0558	-0.00743817	0.036513	-0.0374064	0.0230602	0.0315425
	2011-01-01	0.164697	-0.0704566	0.0558	-0.125695	-0.0190619	0.141432	0.0244526	-0.0240283
	2011-02-01	0.0852976	-0.100624	0.0558	0.00645032	0.0963671	0.135563	0.0464757	0.00924133
	2011-03-01	0.118482	0.0117076	0.0504	0.00542029	-0.025183	0.033846	0.0324454	0.0434317
	2011-04-01	0.0242838	0.0520943	0.0504	-0.0322892	0.0229601	0.147923	0.0442286	0.0261559
	2011-05-01	0.00108777	0.0538912	0.0504	-0.00831825	-0.0153874	0.0724964	0.025695	-0.0147224
	2011-06-01	0.0239807	-0.118027	0.0504	-0.0907409	-0.0739379	0.0263367	-0.0303314	0.017886
	2011-07-01	0.0750905	0.151435	0.0504	0.00225397	0.0617887	0.156792	0.0829599	0.0348192
	2011-08-01	0.0200064	-0.0378082	0.0504	-0.0113672	-0.0602197	0.0671252	0.00468941	-0.0249027
	2011-09-01	0.0185477	0.00422372	0.0504	-0.0263443	0.00430813	0.124929	0.029344	-0.000169127
	2011-10-01	0.0480565	-0.0538029	0.0504	-0.0451051	0.00943379	0.147463	0.0260743	0.0454174
	2011-11-01	0.0517904	-0.0445974	0.0504	-0.105861	0.0191813	0.175119	0.0243387	0.0208864
	2011-12-01	0.0235958	-0.0784925	0.0504	0.000397945	-0.0462627	0.0537055	0.000557349	0.00390679
	2012-01-01	0.0663373	-0.0558787	0.0504	-0.0114196	0.000798884	0.113353	0.0272651	0.0516075
	2012-02-01	0.0142723	0.12725	0.0504	-0.0192583	0.00770086	0.0300804	0.0350743	-0.00128603
	2012-03-01	0.0249658	0.0174153	0.0504	-0.0392561	0.0418502	0.0560331	0.0252347	-0.0414423
	2012-04-01	0.0553821	-0.00220266	0.0504	-0.0746787	0.0331537	0.278276	0.0567217	0.110183
	2012-05-01	0.0709405	0.000551592	0.0504	-0.0645697	0.0707546	0.184703	0.05213	0.0846649
	2012-06-01	0.00453516	0.0361277	0.0504	0.0382896	-0.0338378	-0.0472805	0.00803902	-0.0132167
	2012-07-01	0.0358236	-0.0500172	0.0504	-0.0507766	-0.00235146	0.0395722	0.00377508	0.0218329
	2012-08-01	0.00161753	-0.0152381	0.0504	-0.0340093	-0.0270665	-0.0123881	-0.00611409	-0.0320364
	2012-09-01	0.0335051	-0.0199099	0.0504	-0.0711091	-0.0300912	-0.004813	-0.00700304	-0.00409471
	2012-10-01	0.0176372	-0.056756	0.0504	-0.000410897	0.256676	0.267931	0.0892462	0.0159204
	2012-11-01	0.0480224	-0.00428955	0.0504	-0.151516	0.18971	0.611894	0.124037	0.109476
	2012-12-01	0.0331738	0.0518637	0.0504	-0.00962561	-0.00995233	0.133595	0.0415758	-0.0333924
	2013-01-01	0.00955117	0.0570179	0.0504	0.0486856	0.101463	0.135547	0.0671107	-0.0215517
	2013-02-01	0.138273	0.0676593	0.0504	0.0535753	-0.0526466	0.0241315	0.0468987	0.0134758
	2013-03-01	0.00248067	0.0385044	0.0504	0.0260143	0.0519861	0.112772	0.0470262	0.0186528
	2013-04-01	0.00835926	0.0477539	0.0504	0.019672	0.0384489	0.181444	0.0576798	0.0152777
	2013-05-01	0.0136736	-0.102964	0.0504	0.0442789	0.0159311	0.3746	0.0659865	0.0828758
	2013-06-01	0.075644	-0.0180097	0.0504	-0.124083	-0.0173348	0.151351	0.0196614	-0.0788641
	2013-07-01	0.00608806	-0.0828225	0.0504	-0.0966071	0.0454877	0.26517	0.031286	-0.00168036
	2013-08-01	0.0316089	-0.0489434	0.0504	-0.118836	-0.0241687	0.0976927	-0.00204101	-0.0333
	2013-09-01	0.0406473	-0.0335279	0.0504	-0.0348771	-0.0290818	0.051738	0.00754976	-0.0212955
	2013-10-01	0.0505217	0.0504192	0.0504	-0.0782881	-0.0259776	0.356062	0.0671896	0.0588067
	2013-11-01	0.00464526	-0.0697888	0.0522	0.0365153	0.028381	0.21161	0.0439271	-0.0355462
	2013-12-01	0.0300574	0.0240645	0.0522	-0.0979182	0.0186827	0.150937	0.0296706	-0.0300156
	2014-01-01	0.0280391	-0.0509392	0.0522	0.0468731	-0.106422	0.140861	0.0184352	-0.0473441
	2014-02-01	0.00786374	-0.0113156	0.0522	-0.155903	-0.052667	0.092121	-0.0112835	0.0831787
	2014-03-01	0.0145181	0.0270676	0.0522	-0.00568162	-0.0470041	0.169754	0.0351424	0.036311
	2014-04-01	0.020505	-0.051315	0.0522	-0.104947	0.0178151	0.261139	0.0325662	0.0281232
	2014-05-01	0.057634	-0.0540206	0.0522	-0.0603481	0.0243415	0.185054	0.0341434	-0.0645521
	2014-06-01	0.110066	-0.131315	0.0522	0.00366196	0.0404287	-0.0248134	0.00837148	-0.0440711
	2014-07-01	0.0171318	0.0385483	0.0522	-0.151412	-0.109596	0.397776	0.0407747	0.00616786
	2014-08-01	0.0511475	0.0458467	0.0522	0.0865038	-0.00959769	-0.135792	0.0150513	0.0357245
	2014-09-01	0.160855	0.0737718	0.0522	0.256808	0.0289113	-0.00788658	0.09411	-0.0214419
	2014-10-01	0.00235556	-0.0286593	0.0522	-0.0208122	-0.0224024	0.325573	0.0513758	-0.0197111
	2014-11-01	0.0682147	-0.0442271	0.0522	0.10028	0.0197337	0.0318745	0.0380126	0.0104882
	2014-12-01	0.0109499	-0.0095314	0.0522	-0.0284106	-0.0666046	0.0352592	-0.00102292	0.0294375
	2015-01-01	0.061931	0.0594432	0.0522	0.0513473	0.0888783	0.228232	0.0903386	-0.0152895
	2015-02-01	0.00654674	0.0771928	0.0522	0.0470977	0.00451177	0.0172072	0.034126	0.0878337
	2015-03-01	0.00530005	0.0221806	0.0522	-0.0893817	-0.0559319	0.0902864	0.00410891	-0.0474648
	2015-04-01	0.157963	0.0256311	0.0522	-0.00895202	0.0322909	0.249817	0.084825	-0.0192877
	2015-05-01	0.0402566	0.0886249	0.054	-0.186454	0.0276304	0.122384	0.0244069	-0.0643751
	2015-06-01	0.0137529	0.148656	0.054	0.0955474	-0.0738723	0.333006	0.0951815	0.0547307
	2015-07-01	0.15306	0.0172164	0.054	-0.00410091	0.0158218	0.289088	0.0875142	-0.064074
	2015-08-01	0.0976892	-0.0586771	0.054	0.0138194	-0.10228	0.180322	0.0308123	-0.00839317
	2015-09-01	0.0137662	0.0222052	0.0558	0.0464531	-0.0552077	-0.0267595	0.00937621	-0.00544946
	2015-10-01	0.18167	0.0672934	0.0558	0.0621523	0.0958974	0.154409	0.10287	-0.037965
	2015-11-01	0.0732941	0.0553402	0.0558	-0.323887	0.123618	0.272847	0.0428355	-0.062284
	2015-12-01	0.311914	0.127232	0.0558	-0.274988	0.120872	0.157664	0.0830823	-0.0514163
	2016-01-01	0.00688234	0.242502	0.0558	0.0327994	0.162137	0.0874179	0.0979231	0.0422793
	2016-02-01	0.339798	-0.0024163	0.0558	0.0175672	0.020424	0.472328	0.150583	-0.0116192
	2016-03-01	0.0842406	0.0573012	0.0558	0.258278	-0.0730703	-0.0752025	0.0512246	0.00999873
	2016-04-01	0.327067	0.139374	0.0567	-0.0520358	-0.350181	0.254361	0.0625476	0.0422497
	2016-05-01	0.0731567	0.165759	0.0567	0.0306281	0.083478	0.197891	0.101269	-0.0584398
	2016-06-01	0.042874	0.0393619	0.0585	-0.0852269	0.00570679	0.135402	0.0327696	-0.0678662
	2016-07-01	0.140617	-0.0413532	0.0585	-0.093877	0.0338464	0.043804	0.0235896	-0.0262804
	2016-08-01	0.126055	0.138017	0.0603	-0.0131551	0.00400972	0.118268	0.072249	0.0320614
	2016-09-01	0.00767214	0.189446	0.0621	0.0348793	0.0947341	0.189037	0.0963114	0.13873
	2016-10-01	0.0540501	0.0421165	0.0648	-0.0771726	-0.0499263	0.17513	0.034833	-0.0739415
	2016-11-01	0.0588142	0.0400052	0.0648	-0.0190813	0.15894	0.487794	0.131879	-0.00776224
	2016-12-01	0.0839654	-0.171803	0.0648	0.026282	-0.0778917	-0.0928856	-0.0279221	-0.124632
	2017-01-01	0.236918	0.0799589	0.0657	0.1177	-0.134696	0.344119	0.118283	0.00476
	2017-02-01	0.0160868	-0.199047	0.0657	0.00322442	-0.0849388	0.11881	-0.0133607	-0.00553114
	2017-03-01	0.134768	0.0266637	0.0657	0.000727987	-0.115615	0.220451	0.0554493	-0.063781
	2017-04-01	0.0428623	-0.281932	0.0657	-0.128154	-0.0047915	0.142544	-0.0272951	-0.0820867
	2017-05-01	0.144055	0.0981398	0.0657	-0.0111642	0.0440085	0.0885505	0.0715483	0.158815
	2017-06-01	0.191444	-0.0654781	0.0657	-0.0264965	-0.148699	0.282389	0.0498098	0.0916901
	2017-07-01	0.203076	-0.266275	0.0657	-0.0268183	0.0539491	0.303147	0.0554631	-0.0696693
	2017-08-01	0.165347	0.0552329	0.0657	-0.0381791	0.00534975	0.154329	0.0679631	-0.081094
	2017-09-01	0.107431	-0.19452	0.0657	-0.0881783	0.0586778	0.188009	0.0228534	-0.0294156
	2017-10-01	0.0275186	-0.00440065	0.0612	0.0323213	0.0857877	0.0317978	0.0390375	-0.0493654
	2017-11-01	0.00492612	-0.287609	0.0603	0.0562861	0.072934	0.101665	0.00141714	-0.0362323
	2017-12-01	0.164973	0.0937688	0.0504	0.0897356	-0.137775	0.100193	0.060216	0.018247
	2018-01-01	0.265564	-0.0372796	0.0486	0.0824362	-0.0203507	0.0758178	0.0691313	0.0286401
	2018-02-01	0.0694188	0.0995668	0.0486	0.00749098	-0.00763143	0.097747	0.052532	-0.051013
	2018-03-01	0.07187	0.0397898	0.0486	-0.0089428	-0.0294635	0.138162	0.043336	-0.0923863
	2018-04-01	0.0487241	0.146995	0.0486	0.0421816	-0.0735452	0.585847	0.133134	0.0460071
	2018-05-01	0.0639604	0.0213514	0.0486	-0.0111193	0.0800761	0.0412873	0.0406927	0.0237178
	2018-06-01	0.0156778	0.0949324	0.0486	0.040157	0.0212356	0.146826	0.0612381	-0.0340851
	2018-07-01	0.19776	0.116401	0.0486	-0.0744829	0.0820186	0.271619	0.106986	0.0417859
	2018-08-01	0.00525532	0.123527	0.0486	-0.0392105	0.0285781	0.00523202	0.0286637	0.0497215
	2018-09-01	0.293761	-0.243566	0.0486	0.0364067	-0.0342067	0.178639	0.0466056	-0.00428088
	2018-10-01	0.0549032	0.0234235	0.0486	0.0284332	0.00791938	0.0421062	0.0342309	0.0432826
	2018-11-01	0.128998	0.101617	0.0486	0.0021375	0.000402921	0.0564723	0.0563713	-0.0315539
	2018-12-01	0.0265929	0.0603381	0.0486	-0.0799237	0.0527544	0.0875887	0.0326584	0.0549434
	2021-01-01	0.00574064	0.00231543	0.0486	0.17608	-0.0448236	0.21688	0.0674655	0.0101428
	2021-02-01	0.0562624	-0.110588	0.0486	-0.0312292	-0.0270027	0.0413875	-0.00376171	-0.0905133
	2021-03-01	0.0364007	0.0460138	0.0486	0.107234	-0.0847833	0.0790225	0.038748	0.03028
	2021-04-01	0.053079	0.0271375	0.0486	0.0565981	-0.0971314	0.140783	0.0381776	0.036155
	2021-05-01	0.129445	-0.0955667	0.0486	-0.109652	-0.00150902	0.286785	0.043017	-0.0274565
	2021-06-01	0.00657177	-0.10973	0.0486	0.0364658	-0.0767593	0.108253	0.00223356	-0.0023993
	2021-07-01	0.0233835	-0.0765923	0.0486	-0.0537625	0.122788	-0.131252	-0.0111392	-0.0424797
	2021-08-01	0.110382	0.114585	0.0486	0.040534	-0.115452	0.100079	0.0497882	0.0227779
	2021-09-01	0.101254	-0.00661365	0.0486	0.0138816	-0.120175	0.374568	0.0685859	-0.00610679
	2021-10-01	0.0174396	-0.000200913	0.0486	-0.181156	-0.0892663	0.0662884	-0.0230492	-0.0486896
	2021-11-01	0.0318208	0.137004	0.051	0.1113	-0.0360833	0.334684	0.104954	0.087268
	2021-12-01	0.0343218	-0.0689425	0.051	0.0283812	-0.00604899	0.120616	0.0265546	0.0172764
	2022-01-01	0.0836935	-0.0127476	0.0535	-0.0445626	0.0450587	0.215984	0.0568209	0.138616
	2022-02-01	0.069584	-0.00331235	0.056	0.00135113	-0.0219354	-0.0374145	0.0107121	-0.0579618
	2022-03-01	0.111443	0.0402879	0.056	0.132243	-0.0120905	0.218081	0.0909941	-0.0242802
	2022-04-01	0.413756	0.0182375	0.0585	-0.0438549	-0.0453609	0.275758	0.112839	0.00805786
	2022-05-01	0.0256345	-0.0188296	0.0585	0.0185702	0.0469943	0.0863606	0.036205	-0.0177557
	2022-06-01	0.0806085	-0.0735493	0.0585	-0.137374	-0.0280581	0.0923891	-0.00124731	0.0362158
	2022-07-01	0.205271	0.0201416	0.061	0.0314451	-0.0707324	-0.00263245	0.0407488	-0.0586964
	2022-08-01	0.0910784	-0.0297717	0.061	-0.0602077	-0.0145538	0.116399	0.027324	0.0204744
	2022-09-01	0.00295888	-0.0578523	0.061	0.035418	0.0241867	-0.0719924	-0.00104684	0.000980517
	2022-10-01	0.059422	-0.0691805	0.061	-0.0841064	0.0669849	0.350135	0.0640425	-0.0236462
	2022-11-01	0.00885525	0.0595737	0.061	0.0185537	0.0707187	0.0995865	0.053048	0.0126366
	2022-12-01	0.100021	-0.0586191	0.061	-0.130286	0.205486	0.270211	0.0746355	-0.0869006
	2023-01-01	0.0417443	-0.0709213	0.061	-0.166938	-0.0541426	0.264063	0.0124675	-0.0132363
	2023-02-01	0.198088	0.0502243	0.061	0.100919	-0.104496	-0.0713307	0.0390673	0.0404935
	2023-03-01	0.000930665	0.0619381	0.061	0.0190504	0.0539817	0.0368261	0.0389545	0.0444749
	2023-04-01	0.0350347	-0.08394	0.061	-0.00517175	-0.0450968	0.0679666	0.00496545	0.167963
	2023-05-01	0.0228922	0.0747072	0.061	-0.0299749	-0.0103166	0.0946266	0.0354891	0.0496928
	2023-06-01	0.0322572	-0.0268753	0.0585	-0.0134951	0.00583349	0.0893556	0.0242627	0.00955988
	2023-07-01	0.0557721	-0.0643764	0.056	0.0268608	-0.0616529	0.0924012	0.0175008	0.125955
	2023-08-01	0.0113089	-0.052609	0.056	0.0379662	0.131116	0.14939	0.0555288	0.0285686
	2023-09-01	0.0321531	-0.0253054	0.056	0.0200963	-0.091287	0.422341	0.0689996	0.0931852
	2023-10-01	0.00958106	0.0130202	0.056	-0.102726	-0.0765714	0.128802	0.00468427	-0.043606
	2023-11-01	0.0493527	0.0146786	0.056	-0.0477211	0.136094	0.0164516	0.0374759	0.00162487
	2023-12-01	0.022711	-0.0773645	0.056	-0.115289	-0.0269361	0.332656	0.0319629	-0.0131312
	2024-01-01	0.0969419	0.14664	0.056	0.0558516	-0.0363847	0.0734116	0.0654101	0.0183551
	2024-02-01	0.0708028	0.0636241	0.056	-0.000938649	0.0306066	0.214973	0.0725114	-0.0430933
	2024-03-01	0.0114827	-0.025031	0.056	0.050936	-0.033421	0.0995663	0.0265888	-0.0359023
	2024-04-01	0.102117	-0.0575194	0.056	0.0152491	0.0635589	0.215017	0.0657371	0.0207898
	2024-05-01	0.06995	-0.0242343	0.056	-0.0690921	-0.0907628	0.152815	0.0157794	-0.066813
	2024-06-01	0.0397655	0.0559791	0.056	0.0743903	-0.0333535	0.166263	0.0598408	-0.0560335
	2024-07-01	0.0601341	-0.136329	0.056	-0.0240193	0.017374	0.289156	0.0437192	0.0473431
	2024-08-01	0.0528546	0.0113851	0.056	0.0551114	0.0282304	0.0315534	0.0391892	-0.0595067
	2024-09-01	0.0457397	0.0336021	0.056	-0.0274839	-0.0771597	0.53265	0.0938914	-0.0115785
	2024-10-01	0.0397655	0.0356248	0.056	0.030841	-0.00440878	0.0998649	0.0429479	-0.00862878
	2024-11-01	0.0601341	-0.0116026	0.056	-0.0684617	0.0519212	-0.0653012	0.00378163	-0.0271463
	2024-12-01	0.0528546	0.026647	0.056	-0.0211154	0.0280787	0.0229111	0.0275627	-0.0233695
ZHEJIANG GUANGSHA 'A'	2010-02-01	0.00526272	-0.0178676	0.0558	-0.0743318	-0.0064948	0.00746547	-0.00502765	0.0277806
	2010-03-01	0.00665756	-0.043727	0.0558	0.0290989	-0.0369795	0.00256129	0.00223521	-0.0293495
	2010-04-01	0.0734672	0.0626337	0.0558	-0.0103673	-0.0416591	0.280233	0.0700178	0.0379656
	2010-05-01	0.0229391	-0.00559196	0.0558	0.0256485	-0.0214025	0.0797553	0.0261914	-0.061392
	2010-06-01	0.0272504	0.041186	0.0558	-0.0245087	0.0324446	0.0287897	0.026827	-0.0409831
	2010-07-01	0.0379792	-0.00407443	0.0558	-0.012539	-0.056337	0.0745456	0.0158957	-0.086131
	2010-08-01	0.0825035	-0.11585	0.0558	-0.0479876	0.0142638	0.201464	0.031699	-0.0175121
	2010-09-01	0.0234993	-0.0752322	0.0558	-0.0344063	-0.0461792	0.128983	0.0087441	-0.0256487
	2010-10-01	0.0792649	-0.028955	0.0558	-0.0627804	0.0294369	0.268367	0.0568556	-0.0154384
	2010-11-01	0.0743837	-0.0440876	0.0558	0.00234211	-0.0318529	0.221159	0.0462907	-0.0141216
	2010-12-01	0.0747904	0.040428	0.0558	-0.00743817	0.036513	-0.0374064	0.0271145	0.0315425
	2011-01-01	0.166307	-0.0704566	0.0558	-0.125695	-0.0190619	0.141432	0.0247208	-0.0240283
	2011-02-01	0.0759859	-0.100624	0.0558	0.00645032	0.0963671	0.135563	0.0449238	0.00924133
	2011-03-01	0.127776	0.0117076	0.0504	0.00542029	-0.025183	0.033846	0.0339945	0.0434317
	2011-04-01	0.0153304	0.0520943	0.0504	-0.0322892	0.0229601	0.147923	0.0427364	0.0261559
	2011-05-01	0.0384198	0.0538912	0.0504	-0.00831825	-0.0153874	0.0724964	0.031917	-0.0147224
	2011-06-01	0.0200165	-0.118027	0.0504	-0.0907409	-0.0739379	0.0263367	-0.0309921	0.017886
	2011-07-01	0.121194	0.151435	0.0504	0.00225397	0.0617887	0.156792	0.0906438	0.0348192
	2011-08-01	0.0265416	-0.0378082	0.0504	-0.0113672	-0.0602197	0.0671252	0.00577861	-0.0249027
	2011-09-01	0.0411853	0.00422372	0.0504	-0.0263443	0.00430813	0.124929	0.033117	-0.000169127
	2011-10-01	0.0289555	-0.0538029	0.0504	-0.0451051	0.00943379	0.147463	0.0228908	0.0454174
	2011-11-01	0.0324147	-0.0445974	0.0504	-0.105861	0.0191813	0.175119	0.0211094	0.0208864
	2011-12-01	0.0284271	-0.0784925	0.0504	0.000397945	-0.0462627	0.0537055	0.00136256	0.00390679
	2012-01-01	0.00177778	-0.0558787	0.0504	-0.0114196	0.000798884	0.113353	0.0165052	0.0516075
	2012-02-01	0.0752492	0.12725	0.0504	-0.0192583	0.00770086	0.0300804	0.0452371	-0.00128603
	2012-03-01	0.0536776	0.0174153	0.0504	-0.0392561	0.0418502	0.0560331	0.03002	-0.0414423
	2012-04-01	0.0994717	-0.00220266	0.0504	-0.0746787	0.0331537	0.278276	0.06407	0.110183
	2012-05-01	0.056924	0.000551592	0.0504	-0.0645697	0.0707546	0.184703	0.0497939	0.0846649
	2012-06-01	0.00842048	0.0361277	0.0504	0.0382896	-0.0338378	-0.0472805	0.00868657	-0.0132167
	2012-07-01	0.0506071	-0.0500172	0.0504	-0.0507766	-0.00235146	0.0395722	0.006239	0.0218329
	2012-08-01	0.0224308	-0.0152381	0.0504	-0.0340093	-0.0270665	-0.0123881	-0.00264521	-0.0320364
	2012-09-01	0.0234885	-0.0199099	0.0504	-0.0711091	-0.0300912	-0.004813	-0.00867246	-0.00409471
	2012-10-01	0.00808222	-0.056756	0.0504	-0.000410897	0.256676	0.267931	0.0876537	0.0159204
	2012-11-01	0.0425032	-0.00428955	0.0504	-0.151516	0.18971	0.611894	0.123117	0.109476
	2012-12-01	0.0399055	0.0518637	0.0504	-0.00962561	-0.00995233	0.133595	0.0426977	-0.0333924
	2013-01-01	0.0193711	0.0570179	0.0504	0.0486856	0.101463	0.135547	0.0687474	-0.0215517
	2013-02-01	0.161319	0.0676593	0.0504	0.0535753	-0.0526466	0.0241315	0.0507398	0.0134758
	2013-03-01	0.00510979	0.0385044	0.0504	0.0260143	0.0519861	0.112772	0.0474644	0.0186528
	2013-04-01	0.195974	0.0477539	0.0504	0.019672	0.0384489	0.181444	0.0889488	0.0152777
	2013-05-01	0.0824593	-0.102964	0.0504	0.0442789	0.0159311	0.3746	0.0774508	0.0828758
	2013-06-01	0.108685	-0.0180097	0.0504	-0.124083	-0.0173348	0.151351	0.0251683	-0.0788641
	2013-07-01	0.0123611	-0.0828225	0.0504	-0.0966071	0.0454877	0.26517	0.0323315	-0.00168036
	2013-08-01	0.12608	-0.0489434	0.0504	-0.118836	-0.0241687	0.0976927	0.0137042	-0.0333
	2013-09-01	0.179152	-0.0335279	0.0504	-0.0348771	-0.0290818	0.051738	0.0306339	-0.0212955
	2013-10-01	0.0706849	0.0504192	0.0504	-0.0782881	-0.0259776	0.356062	0.0705501	0.0588067
	2013-11-01	0.0249152	-0.0697888	0.0522	0.0365153	0.028381	0.21161	0.0473054	-0.0355462
	2013-12-01	0.00320387	0.0240645	0.0522	-0.0979182	0.0186827	0.150937	0.025195	-0.0300156
	2014-01-01	0.0317487	-0.0509392	0.0522	0.0468731	-0.106422	0.140861	0.0190535	-0.0473441
	2014-02-01	0.0185764	-0.0113156	0.0522	-0.155903	-0.052667	0.092121	-0.00949802	0.0831787
	2014-03-01	0.00916037	0.0270676	0.0522	-0.00568162	-0.0470041	0.169754	0.0342494	0.036311
	2014-04-01	0.073277	-0.051315	0.0522	-0.104947	0.0178151	0.261139	0.0413616	0.0281232
	2014-05-01	0.0420749	-0.0540206	0.0522	-0.0603481	0.0243415	0.185054	0.0315503	-0.0645521
	2014-06-01	0.00763362	-0.131315	0.0522	0.00366196	0.0404287	-0.0248134	-0.00870065	-0.0440711
	2014-07-01	0.0497619	0.0385483	0.0522	-0.151412	-0.109596	0.397776	0.0462131	0.00616786
	2014-08-01	0.133531	0.0458467	0.0522	0.0865038	-0.00959769	-0.135792	0.028782	0.0357245
	2014-09-01	0.0606246	0.0737718	0.0522	0.256808	0.0289113	-0.00788658	0.0774049	-0.0214419
	2014-10-01	0.0565293	-0.0286593	0.0522	-0.0208122	-0.0224024	0.325573	0.0604048	-0.0197111
	2014-11-01	0.0342891	-0.0442271	0.0522	0.10028	0.0197337	0.0318745	0.0323583	0.0104882
	2014-12-01	0.0229098	-0.0095314	0.0522	-0.0284106	-0.0666046	0.0352592	0.000970395	0.0294375
	2015-01-01	0.0682083	0.0594432	0.0522	0.0513473	0.0888783	0.228232	0.0913848	-0.0152895
	2015-02-01	0.0500104	0.0771928	0.0522	0.0470977	0.00451177	0.0172072	0.04137	0.0878337
	2015-03-01	0.0397326	0.0221806	0.0522	-0.0893817	-0.0559319	0.0902864	0.00984767	-0.0474648
	2015-04-01	0.0621772	0.0256311	0.0522	-0.00895202	0.0322909	0.249817	0.0688606	-0.0192877
	2015-05-01	0.218879	0.0886249	0.054	-0.186454	0.0276304	0.122384	0.0541773	-0.0643751
	2015-06-01	0.0950511	0.148656	0.054	0.0955474	-0.0738723	0.333006	0.108731	0.0547307
	2015-07-01	0.0104339	0.0172164	0.054	-0.00410091	0.0158218	0.289088	0.0637433	-0.064074
	2015-08-01	0.057199	-0.0586771	0.054	0.0138194	-0.10228	0.180322	0.0240639	-0.00839317
	2015-09-01	0.143496	0.0222052	0.0558	0.0464531	-0.0552077	-0.0267595	0.0309979	-0.00544946
	2015-10-01	0.127731	0.0672934	0.0558	0.0621523	0.0958974	0.154409	0.0938805	-0.037965
	2015-11-01	0.0104339	0.0553402	0.0558	-0.323887	0.123618	0.272847	0.0323588	-0.062284
	2015-12-01	0.057199	0.127232	0.0558	-0.274988	0.120872	0.157664	0.0406298	-0.0514163
	2016-01-01	0.415968	0.242502	0.0558	0.0327994	0.162137	0.0874179	0.166104	0.0422793
	2016-02-01	0.153297	-0.0024163	0.0558	0.0175672	0.020424	0.472328	0.1195	-0.0116192
	2016-03-01	0.085837	0.0573012	0.0558	0.258278	-0.0730703	-0.0752025	0.0514906	0.00999873
	2016-04-01	0.324312	0.139374	0.0567	-0.0520358	-0.350181	0.254361	0.0620884	0.0422497
	2016-05-01	0.169208	0.165759	0.0567	0.0306281	0.083478	0.197891	0.117277	-0.0584398
	2016-06-01	0.169204	0.0393619	0.0585	-0.0852269	0.00570679	0.135402	0.0538246	-0.0678662
	2016-07-01	0.0320927	-0.0413532	0.0585	-0.093877	0.0338464	0.043804	0.00550216	-0.0262804
	2016-08-01	0.118644	0.138017	0.0603	-0.0131551	0.00400972	0.118268	0.0710139	0.0320614
	2016-09-01	0.0961965	0.189446	0.0621	0.0348793	0.0947341	0.189037	0.111065	0.13873
	2016-10-01	0.0320927	0.0421165	0.0648	-0.0771726	-0.0499263	0.17513	0.0311735	-0.0739415
	2016-11-01	0.118644	0.0400052	0.0648	-0.0190813	0.15894	0.487794	0.14185	-0.00776224
	2016-12-01	0.206829	-0.171803	0.0648	0.026282	-0.0778917	-0.0928856	-0.00744488	-0.124632
	2017-01-01	0.0926518	0.0799589	0.0657	0.1177	-0.134696	0.344119	0.0942389	0.00476
	2017-02-01	0.0662182	-0.199047	0.0657	0.00322442	-0.0849388	0.11881	-0.0050055	-0.00553114
	2017-03-01	0.130792	0.0266637	0.0657	0.000727987	-0.115615	0.220451	0.0547865	-0.063781
	2017-04-01	0.151192	-0.281932	0.0657	-0.128154	-0.0047915	0.142544	-0.00924025	-0.0820867
	2017-05-01	0.263143	0.0981398	0.0657	-0.0111642	0.0440085	0.0885505	0.0913963	0.158815
	2017-06-01	0.20228	-0.0654781	0.0657	-0.0264965	-0.148699	0.282389	0.0516158	0.0916901
	2017-07-01	0.02385	-0.266275	0.0657	-0.0268183	0.0539491	0.303147	0.0255921	-0.0696693
	2017-08-01	0.12309	0.0552329	0.0657	-0.0381791	0.00534975	0.154329	0.0609204	-0.081094
	2017-09-01	0.122182	-0.19452	0.0657	-0.0881783	0.0586778	0.188009	0.0253118	-0.0294156
	2017-10-01	0.0432193	-0.00440065	0.0612	0.0323213	0.0857877	0.0317978	0.0416542	-0.0493654
	2017-11-01	0.0126133	-0.287609	0.0603	0.0562861	0.072934	0.101665	0.00269834	-0.0362323
	2017-12-01	0.273154	0.0937688	0.0504	0.0897356	-0.137775	0.100193	0.0782461	0.018247
	2018-01-01	0.0689615	-0.0372796	0.0486	0.0824362	-0.0203507	0.0758178	0.0363642	0.0286401
	2018-02-01	0.202197	0.0995668	0.0486	0.00749098	-0.00763143	0.097747	0.0746618	-0.051013
	2018-03-01	0.239035	0.0397898	0.0486	-0.0089428	-0.0294635	0.138162	0.0711968	-0.0923863
	2018-04-01	0.380532	0.146995	0.0486	0.0421816	-0.0735452	0.585847	0.188435	0.0460071
	2018-05-01	0.0480862	0.0213514	0.0486	-0.0111193	0.0800761	0.0412873	0.0380469	0.0237178
	2018-06-01	0.209911	0.0949324	0.0486	0.040157	0.0212356	0.146826	0.0936103	-0.0340851
	2018-07-01	0.0707041	0.116401	0.0486	-0.0744829	0.0820186	0.271619	0.08581	0.0417859
	2018-08-01	0.146869	0.123527	0.0486	-0.0392105	0.0285781	0.00523202	0.052266	0.0497215
	2018-09-01	0.020036	-0.243566	0.0486	0.0364067	-0.0342067	0.178639	0.000984757	-0.00428088
	2018-10-01	0.0377835	0.0234235	0.0486	0.0284332	0.00791938	0.0421062	0.0313776	0.0432826
	2018-11-01	0.087105	0.101617	0.0486	0.0021375	0.000402921	0.0564723	0.0493892	-0.0315539
	2018-12-01	0.0946439	0.0603381	0.0486	-0.0799237	0.0527544	0.0875887	0.0440002	0.0549434
	2021-01-01	0.0233857	0.00231543	0.0486	0.17608	-0.0448236	0.21688	0.0704064	0.0101428
	2021-02-01	0.0694779	-0.110588	0.0486	-0.0312292	-0.0270027	0.0413875	-0.00155913	-0.0905133
	2021-03-01	0.0870114	0.0460138	0.0486	0.107234	-0.0847833	0.0790225	0.0471831	0.03028
	2021-04-01	0.0309622	0.0271375	0.0486	0.0565981	-0.0971314	0.140783	0.0344915	0.036155
	2021-05-01	0.137691	-0.0955667	0.0486	-0.109652	-0.00150902	0.286785	0.0443914	-0.0274565
	2021-06-01	0.0352691	-0.10973	0.0486	0.0364658	-0.0767593	0.108253	0.00701645	-0.0023993
	2021-07-01	0.0156311	-0.0765923	0.0486	-0.0537625	0.122788	-0.131252	-0.0124313	-0.0424797
	2021-08-01	0.132286	0.114585	0.0486	0.040534	-0.115452	0.100079	0.0534387	0.0227779
	2021-09-01	0.00612369	-0.00661365	0.0486	0.0138816	-0.120175	0.374568	0.0527309	-0.00610679
	2021-10-01	0.0466003	-0.000200913	0.0486	-0.181156	-0.0892663	0.0662884	-0.0181891	-0.0486896
	2021-11-01	0.0559565	0.137004	0.051	0.1113	-0.0360833	0.334684	0.108977	0.087268
	2021-12-01	0.0133369	-0.0689425	0.051	0.0283812	-0.00604899	0.120616	0.0230572	0.0172764
	2022-01-01	0.0444035	-0.0127476	0.0535	-0.0445626	0.0450587	0.215984	0.0502726	0.138616
	2022-02-01	0.0271699	-0.00331235	0.056	0.00135113	-0.0219354	-0.0374145	0.00364313	-0.0579618
	2022-03-01	0.0716012	0.0402879	0.056	0.132243	-0.0120905	0.218081	0.0843538	-0.0242802
	2022-04-01	0.0339655	0.0182375	0.0585	-0.0438549	-0.0453609	0.275758	0.0495409	0.00805786
	2022-05-01	0.0304921	-0.0188296	0.0585	0.0185702	0.0469943	0.0863606	0.0370146	-0.0177557
	2022-06-01	0.0820664	-0.0735493	0.0585	-0.137374	-0.0280581	0.0923891	-0.00100433	0.0362158
	2022-07-01	0.0608982	0.0201416	0.061	0.0314451	-0.0707324	-0.00263245	0.0166867	-0.0586964
	2022-08-01	0.0626471	-0.0297717	0.061	-0.0602077	-0.0145538	0.116399	0.0225855	0.0204744
	2022-09-01	0.00123776	-0.0578523	0.061	0.035418	0.0241867	-0.0719924	-0.0013337	0.000980517
	2022-10-01	0.0453812	-0.0691805	0.061	-0.0841064	0.0669849	0.350135	0.0617024	-0.0236462
	2022-11-01	0.0188939	0.0595737	0.061	0.0185537	0.0707187	0.0995865	0.0547211	0.0126366
	2022-12-01	0.00670535	-0.0586191	0.061	-0.130286	0.205486	0.270211	0.0590828	-0.0869006
	2023-01-01	0.0556509	-0.0709213	0.061	-0.166938	-0.0541426	0.264063	0.0147852	-0.0132363
	2023-02-01	0.0673754	0.0502243	0.061	0.100919	-0.104496	-0.0713307	0.0172819	0.0404935
	2023-03-01	0.176165	0.0619381	0.061	0.0190504	0.0539817	0.0368261	0.0681602	0.0444749
	2023-04-01	0.133234	-0.08394	0.061	-0.00517175	-0.0450968	0.0679666	0.0213321	0.167963
	2023-05-01	0.0447229	0.0747072	0.061	-0.0299749	-0.0103166	0.0946266	0.0391275	0.0496928
	2023-06-01	0.0499658	-0.0268753	0.0585	-0.0134951	0.00583349	0.0893556	0.0272141	0.00955988
	2023-07-01	0.100339	-0.0643764	0.056	0.0268608	-0.0616529	0.0924012	0.0249286	0.125955
	2023-08-01	0.0122014	-0.052609	0.056	0.0379662	0.131116	0.14939	0.0556775	0.0285686
[truncated: 41,401 more rows]

## Sheet: India
Company	Year /Month	ER	RM	RF	SMB	HML	WML	CMA	LMM
HOUSING DEVELOPMENT FIN.	2010-02-01	0.0568202	0.066005	0.08	0.101765	0.116491	0.613728	0.155947	-0.124105
	2010-03-01	-0.031507	-0.0842839	0.07	0.122095	0.0595909	0.632933	0.105332	0.0971156
	2010-04-01	0.0218773	-0.20217	0.07	0.193767	-0.293206	0.18981	0.000279317	0.169499
	2010-05-01	0.0366189	0.0182348	0.07	-0.00302115	0.00731026	0.383491	0.0784646	-0.143252
	2010-06-01	0.121094	0.0346041	0.07	0.0833741	0.0985724	0.34602	0.124966	0.0101454
	2010-07-01	-0.00466903	-0.0806981	0.07	0.100516	-0.0508623	0.0501772	0.0113993	0.0408737
	2010-08-01	0.0164699	-0.030849	0.07	0.154196	-0.0435328	0.48079	0.094792	-0.0621729
	2010-09-01	0.0269574	-0.0258981	0.07	0.0481775	0.0259729	0.0510632	0.03189	0.0601482
	2010-10-01	-0.0564954	-0.159324	0.07	0.108092	-0.116403	0.259437	0.00697302	0.0821176
	2010-11-01	0.0742609	0.0880836	0.065	-0.08705	0.0845967	-0.129811	0.0241916	-0.0177512
	2010-12-01	-0.0168986	0.108601	0.065	-0.0475282	0.190789	-0.239246	0.00625973	-0.0717075
	2011-01-01	-0.0650393	-0.00137594	0.065	-0.0175983	-0.0979948	0.0164891	-0.0236512	-0.017421
	2011-02-01	0.00138622	0.0204985	0.065	0.0589693	0.0145205	0.325511	0.0696102	-0.0203954
	2011-03-01	0.034194	0.0942122	0.065	-0.0420561	0.114772	0.23554	0.0765508	-0.0583231
	2011-04-01	-0.0118203	-0.00790337	0.065	-0.00328618	0.0434629	0.441648	0.0736115	0.0168931
	2011-05-01	-0.0171541	-0.0072979	0.065	0.152605	-0.139567	0.280333	0.0452521	0.0379677
	2011-06-01	-0.0791499	-0.0354448	0.065	-0.0567972	-0.0696064	0.267811	0.00180903	0.0452751
	2011-07-01	0.0590441	0.0408912	0.065	0.21823	0.150131	0.195584	0.112561	0.061079
	2011-08-01	-0.0160633	-0.0999153	0.065	-0.0990398	-0.0803427	0.234046	-0.00176843	0.0122542
	2011-09-01	-0.0551526	0.0434596	0.065	0.0610402	0.130214	0.201485	0.0558418	-0.00577795
	2011-10-01	0.0158113	-0.0761905	0.065	0.0328489	-0.0447552	0.0714368	0.0114232	0.0414649
	2011-11-01	0.0356833	0.0144158	0.0625	0.0268149	-0.0859568	0.537076	0.0894595	0.0859334
	2011-12-01	0.0754728	0.0862199	0.0625	-0.0878079	0.00632405	-0.130961	0.01246	0.0854433
	2012-01-01	0.0620143	0.0236686	0.0625	-0.177044	-0.0309045	0.163723	0.0237102	-0.0654309
	2012-02-01	0.0382802	-0.024923	0.0625	0.100764	0.0273228	0.0430413	0.0407523	0.122213
	2012-03-01	0.00186941	0.00632205	0.0625	0.0100309	0.0583154	0.215775	0.0509546	0.00701814
	2012-04-01	-0.0921668	-0.0602021	0.0625	0.135135	0.0834718	0.160932	0.0282147	0.00996898
	2012-05-01	0.0436501	-0.0202838	0.06	0.131282	-0.0332508	0.169357	0.0563436	0.0824321
	2012-06-01	0.0490502	0.143205	0.06	0.0498064	0.0179077	0.0946095	0.0662327	0.110966
	2012-07-01	0.026577	0.102131	0.06	0.0377802	0.0985438	0.260353	0.0874231	-0.0438954
	2012-08-01	0.0918577	0.0511124	0.06	0.0278685	-0.0783123	0.38494	0.0899034	0.0127612
	2012-09-01	0.128321	0.173333	0.06	-0.127032	0.165478	0.186754	0.102168	0.107584
	2012-10-01	0.0607288	0.0160166	0.06	0.103984	0.149846	0.28495	0.105179	-0.0925085
	2012-11-01	0.0299395	0.0843231	0.06	0.0942101	0.571473	0.435542	0.18649	-0.0328181
	2012-12-01	0.0583946	0.0566218	0.06	0.402634	0.119167	0.0893673	0.120654	0.233801
	2013-01-01	0.157453	0.201811	0.06	0.105091	0.38028	0.0808586	0.163278	0.131724
	2013-02-01	-0.00430306	-0.0974999	0.06	-0.0380666	-0.0715579	0.21309	0.00819422	-0.0443261
	2013-03-01	-0.011696	0.0165765	0.06	-0.0518756	-0.0226305	0.326512	0.0435987	-0.00363969
	2013-04-01	0.0545059	0.0193177	0.06	-0.0289468	0.00926417	0.365489	0.0763051	0.0442245
	2013-05-01	-0.114717	-0.0223542	0.06	0.11213	0.065263	0.336557	0.0460231	0.0889658
	2013-06-01	-0.0712414	-0.152311	0.06	0.0951065	-0.0229487	0.325296	0.0232371	-0.102318
	2013-07-01	-0.0557273	0.000393422	0.06	-0.0229733	-0.0930393	0.0547961	-0.0160397	-0.0656431
	2013-08-01	0.0782199	0.067673	0.06	0.055441	0.144407	-0.0896881	0.0563247	0.0790155
	2013-09-01	-0.0302532	0.0130382	0.06	0.2869	0.0146228	0.547451	0.123072	0.0374354
	2013-10-01	0.118827	0.083698	0.06	0.0486413	0.166576	0.00865656	0.0864608	0.0203548
	2013-11-01	0.0326205	0.0183516	0.06	0.118891	0.0732224	0.385564	0.103039	0.013261
	2013-12-01	0.212792	0.104292	0.06	0.00185981	0.0736108	0.0828594	0.106887	-0.026092
	2014-01-01	-0.0472609	0.0799337	0.06	-0.0955325	0.0160977	0.178324	0.0206144	-0.0591176
	2014-02-01	0.00876657	-0.0326009	0.06	-0.00868097	-0.0378535	0.213062	0.0302085	-0.026058
	2014-03-01	-0.00401659	0.027437	0.06	0.00798196	-0.38345	0.072014	-0.0320072	-0.0662576
	2014-04-01	-0.0721276	-0.0110176	0.06	-0.012064	-0.129197	0.210552	-0.00371166	-0.0140448
	2014-05-01	0.0273895	-0.0628966	0.06	0.163004	-0.097018	0.390863	0.0726759	-0.0052043
	2014-06-01	0.0375065	0.0718027	0.06	-0.0205533	0.0459203	0.345134	0.0824738	0.120772
	2014-07-01	0.129297	0.0487	0.06	0.13449	-0.012352	1.08823	0.22538	-0.0578912
	2014-08-01	0.0661352	0.0809051	0.06	0.121772	0.121172	0.434711	0.135833	0.0387972
	2014-09-01	-0.0286396	0.036667	0.06	-0.130205	-0.177951	0.276026	0.0010367	0.0661401
	2014-10-01	0.119761	0.066765	0.06	-0.247819	-0.011195	0.106588	0.0305517	-0.066445
	2014-11-01	-0.0179819	-0.0876896	0.06	0.119787	-0.0700716	0.0873869	0.0104927	0.0873386
	2014-12-01	0.135279	0.107369	0.06	-0.0577114	0.0193815	0.192804	0.0846289	-0.0398276
	2015-01-01	0.0394659	0.0495381	0.06	-0.0394118	-0.0703485	0.154148	0.0332654	-0.00191666
	2015-02-01	0.131483	0.037944	0.06	-0.100078	-0.152335	0.658687	0.109598	-0.113178
	2015-03-01	-0.00254242	0.0615354	0.06	-0.0526009	-0.121081	0.0794607	0.00317556	-0.0111696
	2015-04-01	-0.0113163	0.0885746	0.06	0.167616	0.0413758	0.194442	0.0756251	0.0452743
	2015-05-01	-0.0241704	0.0416864	0.06	0.0751034	0.317746	0.535339	0.140219	0.0699172
	2015-06-01	-0.104257	-0.170077	0.06	0.0620472	0.186933	0.351047	0.0402053	-0.00161225
	2015-07-01	-0.0406541	-0.0148473	0.06	-0.245578	-0.245556	0.0680882	-0.0656002	0.041309
	2015-08-01	0.0517086	0.00599627	0.06	-0.000944504	0.0954937	0.0352863	0.0427499	-0.0194957
	2015-09-01	0.102335	0.086976	0.06	-0.094403	-0.0596348	-0.0713851	0.0180318	0.0709792
	2015-10-01	0.149693	0.0550121	0.06	-0.0320526	0.103749	1.0126	0.2141	0.0666092
	2015-11-01	-0.0595612	0.0528415	0.06	0.087393	0.0691837	0.147423	0.0425313	0.0864854
	2015-12-01	0.127512	0.052104	0.06	0.0830731	0.239577	0.328216	0.145428	-0.00591901
	2016-01-01	-0.013127	0.00126468	0.06	0.130368	0.118927	0.258196	0.0775002	-0.0334143
	2016-02-01	0.0738323	0.0409917	0.06	-0.133772	-0.00246822	0.477146	0.0842233	-0.0721122
	2016-03-01	-0.1282	-0.113314	0.06	-0.0459571	-0.0141549	0.117024	-0.0361145	0.0401124
	2016-04-01	-0.0667903	-0.0270508	0.06	0.0551093	-0.0734066	0.144131	0.00360038	-0.0294479
	2016-05-01	0.149645	0.116085	0.06	-0.0761567	0.0199075	0.103777	0.0747003	-0.0204557
	2016-06-01	0.111767	0.0563977	0.06	-0.0954293	-0.0163013	0.0920254	0.0457467	0.0216963
	2016-07-01	0.0866178	0.0156662	0.06	0.0231302	0.0803657	0.27447	0.0895525	-0.0443149
	2016-08-01	-0.0435272	0.00309302	0.06	-0.00135414	0.0510511	0.257208	0.0404205	-0.0504707
	2016-09-01	0.0268035	0.027989	0.06	-0.00460149	-0.102553	0.206309	0.0343929	-0.0181139
	2016-10-01	0.234558	0.123289	0.06	-0.0511243	-0.0247845	0.511119	0.155374	-0.0277107
	2016-11-01	0.0478936	0.126757	0.06	-0.106433	0.0465325	0.743857	0.138072	-0.238298
	2016-12-01	0.0326072	0.0326088	0.06	0.356189	0.268818	0.0167595	0.114227	-0.131368
	2017-01-01	0.110667	0.0899648	0.06	-0.392652	0.229995	-0.140544	0.00972836	0.104758
	2017-02-01	-0.0194437	-0.200459	0.06	0.0397041	-0.166813	0.275665	-0.00439876	-0.0915481
	2017-03-01	-0.154128	-0.0724732	0.06	-0.101281	-0.0451983	0.191142	-0.0394382	-0.0508997
	2017-04-01	-0.0390589	-0.0761423	0.06	0.312363	-0.153195	0.243394	0.0440431	-0.0287949
	2017-05-01	0.115187	0.109747	0.06	-0.137234	0.0458672	-0.0461476	0.0375152	0.0272071
	2017-06-01	-0.0957644	-0.105052	0.06	0.0341915	-0.160396	0.173034	-0.0271072	-0.0542871
	2017-07-01	-0.21341	-0.178062	0.06	0.160092	-0.114028	0.502905	0.000583882	-0.0439704
	2017-08-01	0.164793	0.0887347	0.06	-0.143814	0.0800383	-0.00166584	0.0589828	-0.0362438
	2017-09-01	0.0189103	0.0211829	0.06	-0.160352	0.129239	0.0552568	0.0204497	-0.00963155
	2017-10-01	-0.103451	-0.155012	0.06	-0.347044	0.0599919	0.309332	-0.0399478	-0.0838312
	2017-11-01	-0.152781	-0.27526	0.06	0.00731547	0.0408609	0.5128	0.00573631	-0.0241946
	2017-12-01	-0.311444	-0.142838	0.06	0.386942	-0.201182	0.585606	0.00937701	-0.111494
	2018-01-01	0.10769	0.159528	0.06	-0.228012	0.039105	0.280234	0.0751765	0.0816681
	2018-02-01	-0.0834083	-0.107024	0.06	0.0282167	-0.0124306	0.175019	-0.00329081	-0.0276701
	2018-03-01	-0.136238	-0.0409915	0.06	0.096128	0.0227559	-0.00882855	-0.0204876	0.0277478
	2018-04-01	0.239987	0.168247	0.06	-0.0249632	0.126711	0.340453	0.164346	-0.0127542
	2018-05-01	0.090896	0.0919343	0.06	0.0951251	0.169011	0.0445542	0.0917738	-0.000102812
	2018-06-01	0.330278	0.312961	0.06	-0.19289	0.200852	0.163824	0.172186	0.0349916
	2018-07-01	0.000790432	-0.0320331	0.06	0.0683482	-0.137274	0.16182	0.0174916	0.0162724
	2018-08-01	0.052295	0.0808821	0.06	0.08567	0.113129	0.217967	0.0946054	0.136025
	2018-09-01	-0.0565875	-0.00915576	0.06	0.200896	0.0574186	0.145351	0.048762	0.0984131
	2018-10-01	0.121045	0.0835336	0.06	-0.208398	-0.0840994	0.0969597	0.0271551	-0.0115044
	2018-11-01	-0.0164528	-0.0667316	0.06	0.0882193	0.0110145	0.125876	0.0264961	0.0668636
	2018-12-01	0.0340219	0.0919152	0.06	-0.0263809	-0.0292083	0.149094	0.0447805	0.0632896
	2021-01-01	-0.027498	0.0245534	0.06	0.0414547	0.0398673	0.0643924	0.0250388	0.0234911
	2021-02-01	-0.10046	-0.0450867	0.06	-0.00465025	-0.139102	0.155535	-0.0248892	0.152741
	2021-03-01	0.0563362	0.0129765	0.06	-0.133814	-0.132845	0.242412	0.0230574	-0.0841771
	2021-04-01	0.0832433	0.0358223	0.06	0.0413781	0.0732907	0.288305	0.0950404	0.035402
	2021-05-01	0.00682291	-0.000909463	0.06	-0.0299862	0.0729076	0.196672	0.0446186	0.108024
	2021-06-01	-0.0330207	-0.0355213	0.06	-0.000291285	-0.120605	0.209548	0.00672711	0.0222919
	2021-07-01	0.0731285	0.0449897	0.06	0.0569212	-0.0417537	0.13079	0.0567435	-0.0236282
	2021-08-01	0.0362984	0.0316553	0.06	-0.0837346	0.0430896	0.137218	0.0372607	-0.0294826
	2021-09-01	0.0448449	0.0191479	0.06	0.112739	0.045018	0.0900215	0.0595166	0.0136489
	2021-10-01	0.161408	0.084757	0.06	-0.106208	-0.0713835	0.155121	0.0635859	0.0363409
	2021-11-01	-0.0560946	0.00834359	0.06	-0.141116	0.0195194	0.130003	-0.00506287	0.110198
	2021-12-01	0.00383441	-0.0289986	0.06	0.0467926	0.0425819	0.123173	0.0358883	-0.0543565
	2022-01-01	0.031669	0.0103406	0.06	-0.102921	-0.11628	0.299927	0.0306292	-0.0470982
	2022-02-01	-0.164978	-0.129866	0.06	0.0133931	-0.0755697	0.301661	-0.0229052	0.018577
	2022-03-01	0.0525275	0.00671688	0.06	-0.0988471	-0.0729308	0.203779	0.0291104	-0.062376
	2022-04-01	0.084601	0.0549974	0.06	0.130871	0.0733046	0.289546	0.111132	0.00202189
	2022-05-01	-0.0125037	-0.0144136	0.06	-0.0638761	-0.111556	0.0923396	-0.00893048	0.0353704
	2022-06-01	-0.02813	-0.0201195	0.06	0.0390833	-0.0223606	0.0922551	0.0132283	-0.00370813
	2022-07-01	0.0336907	0.00877335	0.06	0.033909	0.0108564	0.119314	0.0428905	-0.0344843
	2022-08-01	-0.0263647	-0.0289644	0.06	-0.091844	-0.101573	0.29029	0.01074	-0.00524579
	2022-09-01	-0.0357406	-0.0761369	0.06	0.0424065	0.0102695	0.150625	0.0165261	-0.0145639
	2022-10-01	-0.0409197	-0.0420674	0.06	0.00272599	-0.0083715	0.193907	0.017765	0.00188456
	2022-11-01	0.073297	0.066455	0.06	-0.200957	-0.142638	0.0372012	-0.00476359	-0.0380548
	2022-12-01	-0.0223663	-0.0514775	0.06	0.0628319	-0.0710348	0.151234	0.0152601	-0.105053
	2023-01-01	-0.0261016	-0.0951461	0.06	0.169541	0.00825973	0.0469046	0.0196223	-0.00456941
	2023-02-01	0.0529256	0.140649	0.06	-0.0808448	0.182444	0.0676971	0.0679708	-0.00453742
	2023-03-01	-0.019288	0.0257006	0.095	-0.109471	0.0280632	0.154099	0.0221166	-0.0464009
	2023-04-01	0.0154893	-0.00177617	0.095	-0.0774439	-0.150511	0.208984	0.0150331	0.00675173
	2023-05-01	-0.0161585	-0.0179733	0.09	-0.0435664	-0.123538	0.213625	0.0123186	0.00348351
	2023-06-01	-0.0440225	-0.0796482	0.09	0.0898445	-0.081689	0.12822	0.00838321	0.0207493
	2023-07-01	0.0292607	0.081947	0.09	-0.10151	-0.0268975	0.0895851	0.027378	-0.0494266
	2023-08-01	0.0491244	-0.0100965	0.09	-0.0259671	-0.0246294	0.190604	0.0454514	0.0532726
	2023-09-01	0.0544757	-0.0026128	0.09	0.0438829	0.0545916	0.376286	0.0958712	0.0247797
	2023-10-01	0.0456318	0.0913472	0.09	-0.164985	-0.00716781	0.079082	0.0256485	0.0339533
	2023-11-01	-0.00351746	-0.00281185	0.09	0.0886991	0.122448	0.173063	0.0663376	0.0249189
	2023-12-01	0.0873593	0.038024	0.09	-0.0183098	-0.0815109	0.0772289	0.0400215	0.0144421
	2024-01-01	0.0123605	0.0281691	0.09	-0.0862826	-0.0353987	0.0897002	0.0158441	-0.0188225
	2024-02-01	-0.0845661	-0.00896325	0.0875	-0.144511	-0.0656008	0.109776	-0.0272759	-0.0607709
	2024-03-01	-0.000578611	-0.0595606	0.0875	-0.108516	-0.0938114	0.560294	0.0549642	-0.0369532
	2024-04-01	0.0498614	0.0020092	0.085	0.024129	-0.0669514	0.221538	0.0522068	-0.000563263
	2024-05-01	0.0549909	0.0404777	0.0825	-0.0933596	-0.0691378	0.0562082	0.0180958	0.0136339
	2024-06-01	0.00646467	-0.00764354	0.0825	-0.0334755	-0.154407	0.275436	0.0250485	0.00326653
	2024-07-01	0.00699464	-0.0253217	0.0825	-0.0062363	0.0446082	0.309043	0.0597975	-0.0229116
	2024-08-01	-0.0794002	-0.0514578	0.1025	0.164851	-0.0237023	0.588331	0.0888173	-0.0358629
	2024-09-01	-0.0905094	-0.0186434	0.1025	-0.00994904	0.0478686	0.0805798	0.00304816	-0.0556174
	2024-10-01	0.0623439	0.0433532	0.09	-0.0194659	0.0239333	-0.0292185	0.0333271	0.0765207
	2024-11-01	0.0847396	0.0866006	0.0875	-0.158209	0.106406	0.29358	0.0836224	0.014658
	2024-12-01	-0.0329788	-0.00386398	0.0875	0.0514995	0.106795	0.206254	0.0546038	0.0497405
RELIANCE INDUSTRIES	2010-02-01	0.10753	0.066005	0.08	0.101765	0.116491	0.613728	0.170435	-0.124105
	2010-03-01	0.0604837	-0.0842839	0.07	0.122095	0.0595909	0.632933	0.131615	0.0971156
	2010-04-01	-0.0692459	-0.20217	0.07	0.193767	-0.293206	0.18981	-0.0257559	0.169499
	2010-05-01	-0.133162	0.0182348	0.07	-0.00302115	0.00731026	0.383491	0.0299559	-0.143252
	2010-06-01	0.105075	0.0346041	0.07	0.0833741	0.0985724	0.34602	0.120389	0.0101454
	2010-07-01	-0.0584695	-0.0806981	0.07	0.100516	-0.0508623	0.0501772	-0.00397229	0.0408737
	2010-08-01	-0.120857	-0.030849	0.07	0.154196	-0.0435328	0.48079	0.0555557	-0.0621729
	2010-09-01	-0.0162692	-0.0258981	0.07	0.0481775	0.0259729	0.0510632	0.0195396	0.0601482
	2010-10-01	-0.186279	-0.159324	0.07	0.108092	-0.116403	0.259437	-0.030108	0.0821176
	2010-11-01	0.0130451	0.0880836	0.065	-0.08705	0.0845967	-0.129811	0.00670135	-0.0177512
	2010-12-01	0.0994661	0.108601	0.065	-0.0475282	0.190789	-0.239246	0.0395068	-0.0717075
	2011-01-01	0.0443103	-0.00137594	0.065	-0.0175983	-0.0979948	0.0164891	0.00759153	-0.017421
	2011-02-01	-0.00982809	0.0204985	0.065	0.0589693	0.0145205	0.325511	0.0664062	-0.0203954
	2011-03-01	0.0695763	0.0942122	0.065	-0.0420561	0.114772	0.23554	0.0866601	-0.0583231
	2011-04-01	-0.0599705	-0.00790337	0.065	-0.00328618	0.0434629	0.441648	0.0598543	0.0168931
	2011-05-01	-0.0653392	-0.0072979	0.065	0.152605	-0.139567	0.280333	0.031485	0.0379677
	2011-06-01	-0.0505004	-0.0354448	0.065	-0.0567972	-0.0696064	0.267811	0.00999461	0.0452751
	2011-07-01	-0.0120544	0.0408912	0.065	0.21823	0.150131	0.195584	0.0922468	0.061079
	2011-08-01	-0.0952218	-0.0999153	0.065	-0.0990398	-0.0803427	0.234046	-0.0243851	0.0122542
	2011-09-01	0.0882496	0.0434596	0.065	0.0610402	0.130214	0.201485	0.0968139	-0.00577795
	2011-10-01	-0.0592183	-0.0761905	0.065	0.0328489	-0.0447552	0.0714368	-0.0100138	0.0414649
	2011-11-01	0.0305712	0.0144158	0.0625	0.0268149	-0.0859568	0.537076	0.0879989	0.0859334
	2011-12-01	0.133499	0.0862199	0.0625	-0.0878079	0.00632405	-0.130961	0.0290389	0.0854433
	2012-01-01	-0.00367226	0.0236686	0.0625	-0.177044	-0.0309045	0.163723	0.00494265	-0.0654309
	2012-02-01	-0.0422697	-0.024923	0.0625	0.100764	0.0273228	0.0430413	0.017738	0.122213
	2012-03-01	0.0501713	0.00632205	0.0625	0.0100309	0.0583154	0.215775	0.0647552	0.00701814
	2012-04-01	-0.0466993	-0.0602021	0.0625	0.135135	0.0834718	0.160932	0.0412054	0.00996898
	2012-05-01	-0.0319376	-0.0202838	0.06	0.131282	-0.0332508	0.169357	0.0347471	0.0824321
	2012-06-01	0.0744076	0.143205	0.06	0.0498064	0.0179077	0.0946095	0.0734777	0.110966
	2012-07-01	0.109065	0.102131	0.06	0.0377802	0.0985438	0.260353	0.110991	-0.0438954
	2012-08-01	0.077733	0.0511124	0.06	0.0278685	-0.0783123	0.38494	0.0858678	0.0127612
	2012-09-01	0.164617	0.173333	0.06	-0.127032	0.165478	0.186754	0.112538	0.107584
	2012-10-01	0.0400543	0.0160166	0.06	0.103984	0.149846	0.28495	0.0992722	-0.0925085
	2012-11-01	0.133822	0.0843231	0.06	0.0942101	0.571473	0.435542	0.21617	-0.0328181
	2012-12-01	0.00304373	0.0566218	0.06	0.402634	0.119167	0.0893673	0.10484	0.233801
	2013-01-01	0.158147	0.201811	0.06	0.105091	0.38028	0.0808586	0.163476	0.131724
	2013-02-01	-0.0430611	-0.0974999	0.06	-0.0380666	-0.0715579	0.21309	-0.00287951	-0.0443261
	2013-03-01	0.0119669	0.0165765	0.06	-0.0518756	-0.0226305	0.326512	0.0503595	-0.00363969
	2013-04-01	-0.00262045	0.0193177	0.06	-0.0289468	0.00926417	0.365489	0.0599833	0.0442245
	2013-05-01	-0.0682945	-0.0223542	0.06	0.11213	0.065263	0.336557	0.0592866	0.0889658
	2013-06-01	-0.184444	-0.152311	0.06	0.0951065	-0.0229487	0.325296	-0.00910633	-0.102318
	2013-07-01	-0.0127499	0.000393422	0.06	-0.0229733	-0.0930393	0.0547961	-0.0037604	-0.0656431
	2013-08-01	0.129987	0.067673	0.06	0.055441	0.144407	-0.0896881	0.0711152	0.0790155
	2013-09-01	-0.0459024	0.0130382	0.06	0.2869	0.0146228	0.547451	0.118601	0.0374354
	2013-10-01	0.122135	0.083698	0.06	0.0486413	0.166576	0.00865656	0.0874058	0.0203548
	2013-11-01	0.0188667	0.0183516	0.06	0.118891	0.0732224	0.385564	0.0991089	0.013261
	2013-12-01	-0.00261129	0.104292	0.06	0.00185981	0.0736108	0.0828594	0.0453428	-0.026092
	2014-01-01	0.00341817	0.0799337	0.06	-0.0955325	0.0160977	0.178324	0.0350942	-0.0591176
	2014-02-01	-0.0191043	-0.0326009	0.06	-0.00868097	-0.0378535	0.213062	0.0222454	-0.026058
	2014-03-01	0.029719	0.027437	0.06	0.00798196	-0.38345	0.072014	-0.0223684	-0.0662576
	2014-04-01	0.0268314	-0.0110176	0.06	-0.012064	-0.129197	0.210552	0.0245623	-0.0140448
	2014-05-01	-0.0559814	-0.0628966	0.06	0.163004	-0.097018	0.390863	0.0488556	-0.0052043
	2014-06-01	-0.0075496	0.0718027	0.06	-0.0205533	0.0459203	0.345134	0.0696007	0.120772
	2014-07-01	0.18906	0.0487	0.06	0.13449	-0.012352	1.08823	0.242455	-0.0578912
	2014-08-01	0.146948	0.0809051	0.06	0.121772	0.121172	0.434711	0.158922	0.0387972
	2014-09-01	-0.0148545	0.036667	0.06	-0.130205	-0.177951	0.276026	0.00497531	0.0661401
	2014-10-01	0.0836532	0.066765	0.06	-0.247819	-0.011195	0.106588	0.0202351	-0.066445
	2014-11-01	-0.0210362	-0.0876896	0.06	0.119787	-0.0700716	0.0873869	0.00962004	0.0873386
	2014-12-01	0.0763213	0.107369	0.06	-0.0577114	0.0193815	0.192804	0.0677837	-0.0398276
	2015-01-01	0.0673434	0.0495381	0.06	-0.0394118	-0.0703485	0.154148	0.0412304	-0.00191666
	2015-02-01	0.286357	0.037944	0.06	-0.100078	-0.152335	0.658687	0.153847	-0.113178
	2015-03-01	0.00630189	0.0615354	0.06	-0.0526009	-0.121081	0.0794607	0.0057025	-0.0111696
	2015-04-01	0.150301	0.0885746	0.06	0.167616	0.0413758	0.194442	0.121802	0.0452743
	2015-05-01	0.218461	0.0416864	0.06	0.0751034	0.317746	0.535339	0.209542	0.0699172
	2015-06-01	-0.0734875	-0.170077	0.06	0.0620472	0.186933	0.351047	0.0489965	-0.00161225
	2015-07-01	0.111489	-0.0148473	0.06	-0.245578	-0.245556	0.0680882	-0.0221307	0.041309
	2015-08-01	-0.0778278	0.00599627	0.06	-0.000944504	0.0954937	0.0352863	0.00573946	-0.0194957
	2015-09-01	0.1247	0.086976	0.06	-0.094403	-0.0596348	-0.0713851	0.0244219	0.0709792
	2015-10-01	0.0429486	0.0550121	0.06	-0.0320526	0.103749	1.0126	0.183601	0.0666092
	2015-11-01	0.0909747	0.0528415	0.06	0.087393	0.0691837	0.147423	0.0855415	0.0864854
	2015-12-01	-0.017529	0.052104	0.06	0.0830731	0.239577	0.328216	0.103987	-0.00591901
	2016-01-01	0.0156103	0.00126468	0.06	0.130368	0.118927	0.258196	0.0857109	-0.0334143
	2016-02-01	0.0709199	0.0409917	0.06	-0.133772	-0.00246822	0.477146	0.0833911	-0.0721122
	2016-03-01	-0.043734	-0.113314	0.06	-0.0459571	-0.0141549	0.117024	-0.0119815	0.0401124
	2016-04-01	-0.00170332	-0.0270508	0.06	0.0551093	-0.0734066	0.144131	0.0221967	-0.0294479
	2016-05-01	0.17232	0.116085	0.06	-0.0761567	0.0199075	0.103777	0.0811788	-0.0204557
	2016-06-01	0.11497	0.0563977	0.06	-0.0954293	-0.0163013	0.0920254	0.0466619	0.0216963
	2016-07-01	-0.0389855	0.0156662	0.06	0.0231302	0.0803657	0.27447	0.0536658	-0.0443149
	2016-08-01	0.0667477	0.00309302	0.06	-0.00135414	0.0510511	0.257208	0.0719276	-0.0504707
	2016-09-01	0.0838054	0.027989	0.06	-0.00460149	-0.102553	0.206309	0.0506792	-0.0181139
	2016-10-01	0.157609	0.123289	0.06	-0.0511243	-0.0247845	0.511119	0.133388	-0.0277107
	2016-11-01	0.168654	0.126757	0.06	-0.106433	0.0465325	0.743857	0.172574	-0.238298
	2016-12-01	0.0785078	0.0326088	0.06	0.356189	0.268818	0.0167595	0.127341	-0.131368
	2017-01-01	-0.0252366	0.0899648	0.06	-0.392652	0.229995	-0.140544	-0.0291013	0.104758
	2017-02-01	-0.118187	-0.200459	0.06	0.0397041	-0.166813	0.275665	-0.032611	-0.0915481
	2017-03-01	-0.0977357	-0.0724732	0.06	-0.101281	-0.0451983	0.191142	-0.023326	-0.0508997
	2017-04-01	0.0161567	-0.0761423	0.06	0.312363	-0.153195	0.243394	0.059819	-0.0287949
	2017-05-01	0.132189	0.109747	0.06	-0.137234	0.0458672	-0.0461476	0.0423727	0.0272071
	2017-06-01	-0.125707	-0.105052	0.06	0.0341915	-0.160396	0.173034	-0.0356621	-0.0542871
	2017-07-01	-0.0954798	-0.178062	0.06	0.160092	-0.114028	0.502905	0.0342782	-0.0439704
	2017-08-01	0.0691919	0.0887347	0.06	-0.143814	0.0800383	-0.00166584	0.0316681	-0.0362438
	2017-09-01	-0.0376245	0.0211829	0.06	-0.160352	0.129239	0.0552568	0.0042969	-0.00963155
	2017-10-01	-0.148867	-0.155012	0.06	-0.347044	0.0599919	0.309332	-0.0529237	-0.0838312
	2017-11-01	-0.279551	-0.27526	0.06	0.00731547	0.0408609	0.5128	-0.0304837	-0.0241946
	2017-12-01	-0.29447	-0.142838	0.06	0.386942	-0.201182	0.585606	0.0142267	-0.111494
	2018-01-01	0.180495	0.159528	0.06	-0.228012	0.039105	0.280234	0.095978	0.0816681
	2018-02-01	-0.00498754	-0.107024	0.06	0.0282167	-0.0124306	0.175019	0.0191151	-0.0276701
	2018-03-01	-0.0433806	-0.0409915	0.06	0.096128	0.0227559	-0.00882855	0.00604324	0.0277478
	2018-04-01	0.304157	0.168247	0.06	-0.0249632	0.126711	0.340453	0.18268	-0.0127542
	2018-05-01	0.0836219	0.0919343	0.06	0.0951251	0.169011	0.0445542	0.0896955	-0.000102812
	2018-06-01	0.232566	0.312961	0.06	-0.19289	0.200852	0.163824	0.144268	0.0349916
	2018-07-01	-0.125013	-0.0320331	0.06	0.0683482	-0.137274	0.16182	-0.0184523	0.0162724
	2018-08-01	0.00280015	0.0808821	0.06	0.08567	0.113129	0.217967	0.080464	0.136025
	2018-09-01	-0.0229891	-0.00915576	0.06	0.200896	0.0574186	0.145351	0.0583616	0.0984131
	2018-10-01	0.0981122	0.0835336	0.06	-0.208398	-0.0840994	0.0969597	0.0206029	-0.0115044
	2018-11-01	-0.118614	-0.0667316	0.06	0.0882193	0.0110145	0.125876	-0.00269265	0.0668636
	2018-12-01	0.130746	0.0919152	0.06	-0.0263809	-0.0292083	0.149094	0.0724159	0.0632896
	2021-01-01	-0.00903703	0.0245534	0.06	0.0414547	0.0398673	0.0643924	0.0303134	0.0234911
	2021-02-01	-0.0597482	-0.0450867	0.06	-0.00465025	-0.139102	0.155535	-0.0132572	0.152741
	2021-03-01	-0.0438767	0.0129765	0.06	-0.133814	-0.132845	0.242412	-0.00557491	-0.0841771
	2021-04-01	0.104999	0.0358223	0.06	0.0413781	0.0732907	0.288305	0.101256	0.035402
	2021-05-01	-0.0645843	-0.000909463	0.06	-0.0299862	0.0729076	0.196672	0.0242165	0.108024
	2021-06-01	-0.012483	-0.0355213	0.06	-0.000291285	-0.120605	0.209548	0.012595	0.0222919
	2021-07-01	0.0556875	0.0449897	0.06	0.0569212	-0.0417537	0.13079	0.0517604	-0.0236282
	2021-08-01	-0.0522317	0.0316553	0.06	-0.0837346	0.0430896	0.137218	0.0119664	-0.0294826
	2021-09-01	-0.079037	0.0191479	0.06	0.112739	0.045018	0.0900215	0.0241218	0.0136489
	2021-10-01	0.0724608	0.084757	0.06	-0.106208	-0.0713835	0.155121	0.0381725	0.0363409
	2021-11-01	0.0643122	0.00834359	0.06	-0.141116	0.0195194	0.130003	0.0293391	0.110198
	2021-12-01	-0.0610928	-0.0289986	0.06	0.0467926	0.0425819	0.123173	0.0173377	-0.0543565
	2022-01-01	0.043021	0.0103406	0.06	-0.102921	-0.11628	0.299927	0.0338727	-0.0470982
	2022-02-01	-0.136079	-0.129866	0.06	0.0133931	-0.0755697	0.301661	-0.0146484	0.018577
	2022-03-01	0.0707569	0.00671688	0.06	-0.0988471	-0.0729308	0.203779	0.0343188	-0.062376
	2022-04-01	0.0469658	0.0549974	0.06	0.130871	0.0733046	0.289546	0.100379	0.00202189
	2022-05-01	-0.0716394	-0.0144136	0.06	-0.0638761	-0.111556	0.0923396	-0.0258264	0.0353704
	2022-06-01	-0.0143024	-0.0201195	0.06	0.0390833	-0.0223606	0.0922551	0.0171791	-0.00370813
	2022-07-01	-0.0983694	0.00877335	0.06	0.033909	0.0108564	0.119314	0.00515907	-0.0344843
	2022-08-01	-0.0290148	-0.0289644	0.06	-0.091844	-0.101573	0.29029	0.00998277	-0.00524579
	2022-09-01	-0.0387813	-0.0761369	0.06	0.0424065	0.0102695	0.150625	0.0156573	-0.0145639
	2022-10-01	-0.0216493	-0.0420674	0.06	0.00272599	-0.0083715	0.193907	0.0232708	0.00188456
	2022-11-01	0.100808	0.066455	0.06	-0.200957	-0.142638	0.0372012	0.00309673	-0.0380548
	2022-12-01	-0.0709981	-0.0514775	0.06	0.0628319	-0.0710348	0.151234	0.00136526	-0.105053
	2023-01-01	-0.139168	-0.0951461	0.06	0.169541	0.00825973	0.0469046	-0.0126824	-0.00456941
	2023-02-01	0.160128	0.140649	0.06	-0.0808448	0.182444	0.0676971	0.0986	-0.00453742
	2023-03-01	-0.0184385	0.0257006	0.095	-0.109471	0.0280632	0.154099	0.0223593	-0.0464009
	2023-04-01	-0.0946901	-0.00177617	0.095	-0.0774439	-0.150511	0.208984	-0.0164467	0.00675173
	2023-05-01	0.00404286	-0.0179733	0.09	-0.0435664	-0.123538	0.213625	0.0180905	0.00348351
	2023-06-01	-0.0816523	-0.0796482	0.09	0.0898445	-0.081689	0.12822	-0.00236816	0.0207493
	2023-07-01	0.0733468	0.081947	0.09	-0.10151	-0.0268975	0.0895851	0.0399741	-0.0494266
	2023-08-01	0.00291141	-0.0100965	0.09	-0.0259671	-0.0246294	0.190604	0.0322477	0.0532726
	2023-09-01	0.0312817	-0.0026128	0.09	0.0438829	0.0545916	0.376286	0.0892444	0.0247797
	2023-10-01	0.0883101	0.0913472	0.09	-0.164985	-0.00716781	0.079082	0.0378423	0.0339533
	2023-11-01	-0.0311335	-0.00281185	0.09	0.0886991	0.122448	0.173063	0.0584473	0.0249189
	2023-12-01	-0.00490091	0.038024	0.09	-0.0183098	-0.0815109	0.0772289	0.0136615	0.0144421
	2024-01-01	0.0532224	0.0281691	0.09	-0.0862826	-0.0353987	0.0897002	0.027519	-0.0188225
	2024-02-01	0.0528841	-0.00896325	0.0875	-0.144511	-0.0656008	0.109776	0.0119956	-0.0607709
	2024-03-01	-0.0981778	-0.0595606	0.0875	-0.108516	-0.0938114	0.560294	0.0270787	-0.0369532
	2024-04-01	-0.0205704	0.0020092	0.085	0.024129	-0.0669514	0.221538	0.0320834	-0.000563263
	2024-05-01	0.0112727	0.0404777	0.0825	-0.0933596	-0.0691378	0.0562082	0.00560483	0.0136339
	2024-06-01	-0.018859	-0.00764354	0.0825	-0.0334755	-0.154407	0.275436	0.0178132	0.00326653
	2024-07-01	0.101246	-0.0253217	0.0825	-0.0062363	0.0446082	0.309043	0.0867265	-0.0229116
	2024-08-01	-0.0167712	-0.0514578	0.1025	0.164851	-0.0237023	0.588331	0.106711	-0.0358629
	2024-09-01	0.0337169	-0.0186434	0.1025	-0.00994904	0.0478686	0.0805798	0.0385414	-0.0556174
	2024-10-01	-0.076492	0.0433532	0.09	-0.0194659	0.0239333	-0.0292185	-0.00634027	0.0765207
	2024-11-01	0.100449	0.0866006	0.0875	-0.158209	0.106406	0.29358	0.0881106	0.014658
	2024-12-01	-0.0600674	-0.00386398	0.0875	0.0514995	0.106795	0.206254	0.0468642	0.0497405
SIEMENS	2010-02-01	-0.011024	0.066005	0.08	0.101765	0.116491	0.613728	0.136563	-0.124105
	2010-03-01	-0.0237945	-0.0842839	0.07	0.122095	0.0595909	0.632933	0.107535	0.0971156
	2010-04-01	-0.173486	-0.20217	0.07	0.193767	-0.293206	0.18981	-0.0555386	0.169499
	2010-05-01	-0.27845	0.0182348	0.07	-0.00302115	0.00731026	0.383491	-0.0115552	-0.143252
	2010-06-01	0.104116	0.0346041	0.07	0.0833741	0.0985724	0.34602	0.120115	0.0101454
	2010-07-01	-0.0137324	-0.0806981	0.07	0.100516	-0.0508623	0.0501772	0.00880972	0.0408737
	2010-08-01	-0.0527238	-0.030849	0.07	0.154196	-0.0435328	0.48079	0.0750224	-0.0621729
	2010-09-01	-0.0349612	-0.0258981	0.07	0.0481775	0.0259729	0.0510632	0.014199	0.0601482
	2010-10-01	0.0540388	-0.159324	0.07	0.108092	-0.116403	0.259437	0.0385542	0.0821176
	2010-11-01	-0.0232509	0.0880836	0.065	-0.08705	0.0845967	-0.129811	-0.00366891	-0.0177512
	2010-12-01	0.043474	0.108601	0.065	-0.0475282	0.190789	-0.239246	0.023509	-0.0717075
	2011-01-01	-0.0502928	-0.00137594	0.065	-0.0175983	-0.0979948	0.0164891	-0.0194379	-0.017421
	2011-02-01	0.0764736	0.0204985	0.065	0.0589693	0.0145205	0.325511	0.0910638	-0.0203954
	2011-03-01	0.279359	0.0942122	0.065	-0.0420561	0.114772	0.23554	0.146598	-0.0583231
	2011-04-01	-0.0460285	-0.00790337	0.065	-0.00328618	0.0434629	0.441648	0.0638378	0.0168931
	2011-05-01	0.162171	-0.0072979	0.065	0.152605	-0.139567	0.280333	0.096488	0.0379677
	2011-06-01	-0.0870711	-0.0354448	0.065	-0.0567972	-0.0696064	0.267811	-0.000454148	0.0452751
	2011-07-01	0.164433	0.0408912	0.065	0.21823	0.150131	0.195584	0.142672	0.061079
	2011-08-01	-0.10162	-0.0999153	0.065	-0.0990398	-0.0803427	0.234046	-0.0262132	0.0122542
	2011-09-01	-0.00980234	0.0434596	0.065	0.0610402	0.130214	0.201485	0.0687991	-0.00577795
	2011-10-01	-0.0721763	-0.0761905	0.065	0.0328489	-0.0447552	0.0714368	-0.0137161	0.0414649
	2011-11-01	-0.055935	0.0144158	0.0625	0.0268149	-0.0859568	0.537076	0.0632828	0.0859334
	2011-12-01	0.0786756	0.0862199	0.0625	-0.0878079	0.00632405	-0.130961	0.0133751	0.0854433
	2012-01-01	0.095894	0.0236686	0.0625	-0.177044	-0.0309045	0.163723	0.0333902	-0.0654309
	2012-02-01	0.0125666	-0.024923	0.0625	0.100764	0.0273228	0.0430413	0.0334055	0.122213
	2012-03-01	-0.00965258	0.00632205	0.0625	0.0100309	0.0583154	0.215775	0.0476626	0.00701814
	2012-04-01	-0.0863943	-0.0602021	0.0625	0.135135	0.0834718	0.160932	0.0298639	0.00996898
	2012-05-01	0.0535291	-0.0202838	0.06	0.131282	-0.0332508	0.169357	0.0591662	0.0824321
	2012-06-01	0.191026	0.143205	0.06	0.0498064	0.0179077	0.0946095	0.106797	0.110966
	2012-07-01	-0.00581317	0.102131	0.06	0.0377802	0.0985438	0.260353	0.0781687	-0.0438954
	2012-08-01	0.0200639	0.0511124	0.06	0.0278685	-0.0783123	0.38494	0.0693909	0.0127612
	2012-09-01	0.133055	0.173333	0.06	-0.127032	0.165478	0.186754	0.10352	0.107584
	2012-10-01	0.0855612	0.0160166	0.06	0.103984	0.149846	0.28495	0.112274	-0.0925085
	2012-11-01	0.214843	0.0843231	0.06	0.0942101	0.571473	0.435542	0.239319	-0.0328181
	2012-12-01	0.300869	0.0566218	0.06	0.402634	0.119167	0.0893673	0.189932	0.233801
	2013-01-01	0.295291	0.201811	0.06	0.105091	0.38028	0.0808586	0.20266	0.131724
	2013-02-01	-0.145121	-0.0974999	0.06	-0.0380666	-0.0715579	0.21309	-0.0320396	-0.0443261
	2013-03-01	0.120028	0.0165765	0.06	-0.0518756	-0.0226305	0.326512	0.081234	-0.00363969
	2013-04-01	0.00159315	0.0193177	0.06	-0.0289468	0.00926417	0.365489	0.0611872	0.0442245
	2013-05-01	0.0404598	-0.0223542	0.06	0.11213	0.065263	0.336557	0.0903592	0.0889658
	2013-06-01	-0.312773	-0.152311	0.06	0.0951065	-0.0229487	0.325296	-0.0457718	-0.102318
	2013-07-01	0.132208	0.000393422	0.06	-0.0229733	-0.0930393	0.0547961	0.0376561	-0.0656431
	2013-08-01	0.0726108	0.067673	0.06	0.055441	0.144407	-0.0896881	0.0547221	0.0790155
	2013-09-01	0.0674945	0.0130382	0.06	0.2869	0.0146228	0.547451	0.151	0.0374354
	2013-10-01	0.0959341	0.083698	0.06	0.0486413	0.166576	0.00865656	0.0799199	0.0203548
	2013-11-01	0.0661868	0.0183516	0.06	0.118891	0.0732224	0.385564	0.112629	0.013261
	2013-12-01	0.0527305	0.104292	0.06	0.00185981	0.0736108	0.0828594	0.0611547	-0.026092
	2014-01-01	0.0538222	0.0799337	0.06	-0.0955325	0.0160977	0.178324	0.0494953	-0.0591176
	2014-02-01	0.0574119	-0.0326009	0.06	-0.00868097	-0.0378535	0.213062	0.0441072	-0.026058
	2014-03-01	0.215734	0.027437	0.06	0.00798196	-0.38345	0.072014	0.0307788	-0.0662576
	2014-04-01	-0.00807698	-0.0110176	0.06	-0.012064	-0.129197	0.210552	0.0145885	-0.0140448
	2014-05-01	0.0737037	-0.0628966	0.06	0.163004	-0.097018	0.390863	0.0859085	-0.0052043
	2014-06-01	0.0760031	0.0718027	0.06	-0.0205533	0.0459203	0.345134	0.0934729	0.120772
	2014-07-01	-0.0170217	0.0487	0.06	0.13449	-0.012352	1.08823	0.183575	-0.0578912
	2014-08-01	0.0688975	0.0809051	0.06	0.121772	0.121172	0.434711	0.136622	0.0387972
	2014-09-01	0.0940173	0.036667	0.06	-0.130205	-0.177951	0.276026	0.0360815	0.0661401
	2014-10-01	0.102056	0.066765	0.06	-0.247819	-0.011195	0.106588	0.025493	-0.066445
	2014-11-01	-0.0682092	-0.0876896	0.06	0.119787	-0.0700716	0.0873869	-0.00385794	0.0873386
	2014-12-01	0.377865	0.107369	0.06	-0.0577114	0.0193815	0.192804	0.153939	-0.0398276
	2015-01-01	0.0419339	0.0495381	0.06	-0.0394118	-0.0703485	0.154148	0.0339706	-0.00191666
	2015-02-01	0.192597	0.037944	0.06	-0.100078	-0.152335	0.658687	0.127059	-0.113178
	2015-03-01	0.0995016	0.0615354	0.06	-0.0526009	-0.121081	0.0794607	0.032331	-0.0111696
	2015-04-01	0.223481	0.0885746	0.06	0.167616	0.0413758	0.194442	0.14271	0.0452743
	2015-05-01	-0.0331363	0.0416864	0.06	0.0751034	0.317746	0.535339	0.137657	0.0699172
	2015-06-01	-0.195051	-0.170077	0.06	0.0620472	0.186933	0.351047	0.014264	-0.00161225
	2015-07-01	-0.0717901	-0.0148473	0.06	-0.245578	-0.245556	0.0680882	-0.0744962	0.041309
	2015-08-01	0.0109003	0.00599627	0.06	-0.000944504	0.0954937	0.0352863	0.0310904	-0.0194957
	2015-09-01	0.171266	0.086976	0.06	-0.094403	-0.0596348	-0.0713851	0.0377263	0.0709792
	2015-10-01	-0.00544373	0.0550121	0.06	-0.0320526	0.103749	1.0126	0.169775	0.0666092
	2015-11-01	0.163826	0.0528415	0.06	0.087393	0.0691837	0.147423	0.106356	0.0864854
	2015-12-01	-0.0700869	0.052104	0.06	0.0830731	0.239577	0.328216	0.0889709	-0.00591901
	2016-01-01	-0.0294706	0.00126468	0.06	0.130368	0.118927	0.258196	0.0728306	-0.0334143
	2016-02-01	0.0309961	0.0409917	0.06	-0.133772	-0.00246822	0.477146	0.0719844	-0.0721122
	2016-03-01	-0.078087	-0.113314	0.06	-0.0459571	-0.0141549	0.117024	-0.0217966	0.0401124
	2016-04-01	-0.0528298	-0.0270508	0.06	0.0551093	-0.0734066	0.144131	0.00758908	-0.0294479
	2016-05-01	0.127609	0.116085	0.06	-0.0761567	0.0199075	0.103777	0.0684042	-0.0204557
	2016-06-01	0.0939235	0.0563977	0.06	-0.0954293	-0.0163013	0.0920254	0.0406485	0.0216963
	2016-07-01	0.0710225	0.0156662	0.06	0.0231302	0.0803657	0.27447	0.0850967	-0.0443149
	2016-08-01	-0.139527	0.00309302	0.06	-0.00135414	0.0510511	0.257208	0.012992	-0.0504707
	2016-09-01	0.0539347	0.027989	0.06	-0.00460149	-0.102553	0.206309	0.0421447	-0.0181139
	2016-10-01	0.0556085	0.123289	0.06	-0.0511243	-0.0247845	0.511119	0.104245	-0.0277107
	2016-11-01	0.347442	0.126757	0.06	-0.106433	0.0465325	0.743857	0.223657	-0.238298
	2016-12-01	-0.0347194	0.0326088	0.06	0.356189	0.268818	0.0167595	0.0949909	-0.131368
	2017-01-01	0.0405974	0.0899648	0.06	-0.392652	0.229995	-0.140544	-0.0102916	0.104758
	2017-02-01	-0.164585	-0.200459	0.06	0.0397041	-0.166813	0.275665	-0.0458676	-0.0915481
	2017-03-01	-0.0719918	-0.0724732	0.06	-0.101281	-0.0451983	0.191142	-0.0159706	-0.0508997
	2017-04-01	-0.214789	-0.0761423	0.06	0.312363	-0.153195	0.243394	-0.00616552	-0.0287949
	2017-05-01	-0.0547817	0.109747	0.06	-0.137234	0.0458672	-0.0461476	-0.0110474	0.0272071
	2017-06-01	-0.045569	-0.105052	0.06	0.0341915	-0.160396	0.173034	-0.0127657	-0.0542871
	2017-07-01	-0.312182	-0.178062	0.06	0.160092	-0.114028	0.502905	-0.0276366	-0.0439704
	2017-08-01	0.352721	0.0887347	0.06	-0.143814	0.0800383	-0.00166584	0.112676	-0.0362438
	2017-09-01	-0.0126855	0.0211829	0.06	-0.160352	0.129239	0.0552568	0.0114223	-0.00963155
	2017-10-01	-0.348608	-0.155012	0.06	-0.347044	0.0599919	0.309332	-0.109993	-0.0838312
	2017-11-01	-0.339096	-0.27526	0.06	0.00731547	0.0408609	0.5128	-0.0474965	-0.0241946
	2017-12-01	-0.259479	-0.142838	0.06	0.386942	-0.201182	0.585606	0.0242243	-0.111494
	2018-01-01	0.31135	0.159528	0.06	-0.228012	0.039105	0.280234	0.133365	0.0816681
	2018-02-01	-0.40082	-0.107024	0.06	0.0282167	-0.0124306	0.175019	-0.0939799	-0.0276701
	2018-03-01	0.0475126	-0.0409915	0.06	0.096128	0.0227559	-0.00882855	0.0320127	0.0277478
	2018-04-01	0.252997	0.168247	0.06	-0.0249632	0.126711	0.340453	0.168063	-0.0127542
	2018-05-01	0.124622	0.0919343	0.06	0.0951251	0.169011	0.0445542	0.10141	-0.000102812
	2018-06-01	0.438035	0.312961	0.06	-0.19289	0.200852	0.163824	0.202974	0.0349916
	2018-07-01	0.0163078	-0.0320331	0.06	0.0683482	-0.137274	0.16182	0.0219251	0.0162724
	2018-08-01	0.00585548	0.0808821	0.06	0.08567	0.113129	0.217967	0.081337	0.136025
	2018-09-01	0.0176654	-0.00915576	0.06	0.200896	0.0574186	0.145351	0.0699771	0.0984131
	2018-10-01	0.11804	0.0835336	0.06	-0.208398	-0.0840994	0.0969597	0.0262967	-0.0115044
	2018-11-01	-0.0817732	-0.0667316	0.06	0.0882193	0.0110145	0.125876	0.00783316	0.0668636
	2018-12-01	0.0244464	0.0919152	0.06	-0.0263809	-0.0292083	0.149094	0.0420447	0.0632896
	2021-01-01	0.0980701	0.0245534	0.06	0.0414547	0.0398673	0.0643924	0.0609154	0.0234911
	2021-02-01	0.108438	-0.0450867	0.06	-0.00465025	-0.139102	0.155535	0.034796	0.152741
	2021-03-01	0.0441536	0.0129765	0.06	-0.133814	-0.132845	0.242412	0.0195766	-0.0841771
	2021-04-01	0.0825852	0.0358223	0.06	0.0413781	0.0732907	0.288305	0.0948524	0.035402
	2021-05-01	-0.0526694	-0.000909463	0.06	-0.0299862	0.0729076	0.196672	0.0276208	0.108024
	2021-06-01	-0.0235237	-0.0355213	0.06	-0.000291285	-0.120605	0.209548	0.00944054	0.0222919
	2021-07-01	0.0521535	0.0449897	0.06	0.0569212	-0.0417537	0.13079	0.0507506	-0.0236282
	2021-08-01	-0.0252732	0.0316553	0.06	-0.0837346	0.0430896	0.137218	0.0196688	-0.0294826
	2021-09-01	-0.00357118	0.0191479	0.06	0.112739	0.045018	0.0900215	0.0456834	0.0136489
	2021-10-01	0.177288	0.084757	0.06	-0.106208	-0.0713835	0.155121	0.0681232	0.0363409
	2021-11-01	-0.000299679	0.00834359	0.06	-0.141116	0.0195194	0.130003	0.0108785	0.110198
	2021-12-01	-0.069177	-0.0289986	0.06	0.0467926	0.0425819	0.123173	0.0150279	-0.0543565
	2022-01-01	0.0639482	0.0103406	0.06	-0.102921	-0.11628	0.299927	0.0398519	-0.0470982
	2022-02-01	0.0229347	-0.129866	0.06	0.0133931	-0.0755697	0.301661	0.0307841	0.018577
	2022-03-01	0.00147124	0.00671688	0.06	-0.0988471	-0.0729308	0.203779	0.0145229	-0.062376
	2022-04-01	0.0380779	0.0549974	0.06	0.130871	0.0733046	0.289546	0.0978393	0.00202189
	2022-05-01	-0.020532	-0.0144136	0.06	-0.0638761	-0.111556	0.0923396	-0.0112243	0.0353704
	2022-06-01	0.0223419	-0.0201195	0.06	0.0390833	-0.0223606	0.0922551	0.0276489	-0.00370813
	2022-07-01	0.00939238	0.00877335	0.06	0.033909	0.0108564	0.119314	0.0359481	-0.0344843
	2022-08-01	0.0296175	-0.0289644	0.06	-0.091844	-0.101573	0.29029	0.0267349	-0.00524579
	2022-09-01	-0.0557624	-0.0761369	0.06	0.0424065	0.0102695	0.150625	0.0108056	-0.0145639
	2022-10-01	-0.0514052	-0.0420674	0.06	0.00272599	-0.0083715	0.193907	0.0147691	0.00188456
	2022-11-01	0.0311474	0.066455	0.06	-0.200957	-0.142638	0.0372012	-0.0168064	-0.0380548
	2022-12-01	-0.164376	-0.0514775	0.06	0.0628319	-0.0710348	0.151234	-0.0253142	-0.105053
	2023-01-01	-0.125458	-0.0951461	0.06	0.169541	0.00825973	0.0469046	-0.0087653	-0.00456941
	2023-02-01	0.137822	0.140649	0.06	-0.0808448	0.182444	0.0676971	0.0922269	-0.00453742
	2023-03-01	0.08289	0.0257006	0.095	-0.109471	0.0280632	0.154099	0.0513103	-0.0464009
	2023-04-01	-0.0304948	-0.00177617	0.095	-0.0774439	-0.150511	0.208984	0.00189481	0.00675173
	2023-05-01	-0.00682508	-0.0179733	0.09	-0.0435664	-0.123538	0.213625	0.0149853	0.00348351
	2023-06-01	-0.173568	-0.0796482	0.09	0.0898445	-0.081689	0.12822	-0.0286298	0.0207493
	2023-07-01	0.135614	0.081947	0.09	-0.10151	-0.0268975	0.0895851	0.0577648	-0.0494266
	2023-08-01	-0.099424	-0.0100965	0.09	-0.0259671	-0.0246294	0.190604	0.00300898	0.0532726
	2023-09-01	-0.00322279	-0.0026128	0.09	0.0438829	0.0545916	0.376286	0.0793859	0.0247797
	2023-10-01	0.0638298	0.0913472	0.09	-0.164985	-0.00716781	0.079082	0.0308479	0.0339533
	2023-11-01	-0.00926882	-0.00281185	0.09	0.0886991	0.122448	0.173063	0.0646943	0.0249189
	2023-12-01	-0.0397326	0.038024	0.09	-0.0183098	-0.0815109	0.0772289	0.00370955	0.0144421
	2024-01-01	0.0178138	0.0281691	0.09	-0.0862826	-0.0353987	0.0897002	0.0174022	-0.0188225
	2024-02-01	-0.0677066	-0.00896325	0.0875	-0.144511	-0.0656008	0.109776	-0.0224589	-0.0607709
	2024-03-01	-0.261339	-0.0595606	0.0875	-0.108516	-0.0938114	0.560294	-0.0195387	-0.0369532
	2024-04-01	0.0866074	0.0020092	0.085	0.024129	-0.0669514	0.221538	0.0627057	-0.000563263
	2024-05-01	0.00212737	0.0404777	0.0825	-0.0933596	-0.0691378	0.0562082	0.00299189	0.0136339
	2024-06-01	0.0832855	-0.00764354	0.0825	-0.0334755	-0.154407	0.275436	0.0469973	0.00326653
	2024-07-01	-0.051996	-0.0253217	0.0825	-0.0062363	0.0446082	0.309043	0.042943	-0.0229116
	2024-08-01	-0.212743	-0.0514578	0.1025	0.164851	-0.0237023	0.588331	0.0507194	-0.0358629
	2024-09-01	-0.0524192	-0.0186434	0.1025	-0.00994904	0.0478686	0.0805798	0.0139311	-0.0556174
	2024-10-01	0.130901	0.0433532	0.09	-0.0194659	0.0239333	-0.0292185	0.052915	0.0765207
	2024-11-01	0.190075	0.0866006	0.0875	-0.158209	0.106406	0.29358	0.113718	0.014658
	2024-12-01	0.0311822	-0.00386398	0.0875	0.0514995	0.106795	0.206254	0.0729355	0.0497405
CRISIL	2010-02-01	-0.115386	0.066005	0.08	0.101765	0.116491	0.613728	0.106745	-0.124105
	2010-03-01	-0.0926928	-0.0842839	0.07	0.122095	0.0595909	0.632933	0.0878499	0.0971156
	2010-04-01	-0.202589	-0.20217	0.07	0.193767	-0.293206	0.18981	-0.063854	0.169499
	2010-05-01	-0.0865847	0.0182348	0.07	-0.00302115	0.00731026	0.383491	0.0432636	-0.143252
	2010-06-01	0.0904894	0.0346041	0.07	0.0833741	0.0985724	0.34602	0.116221	0.0101454
	2010-07-01	-0.230379	-0.0806981	0.07	0.100516	-0.0508623	0.0501772	-0.0530894	0.0408737
	2010-08-01	0.034719	-0.030849	0.07	0.154196	-0.0435328	0.48079	0.100006	-0.0621729
	2010-09-01	0.0499179	-0.0258981	0.07	0.0481775	0.0259729	0.0510632	0.0384502	0.0601482
	2010-10-01	-0.0499179	-0.159324	0.07	0.108092	-0.116403	0.259437	0.00885229	0.0821176
	2010-11-01	0.171202	0.0880836	0.065	-0.08705	0.0845967	-0.129811	0.0518889	-0.0177512
	2010-12-01	0.0391593	0.108601	0.065	-0.0475282	0.190789	-0.239246	0.0222763	-0.0717075
	2011-01-01	0.0242804	-0.00137594	0.065	-0.0175983	-0.0979948	0.0164891	0.0018687	-0.017421
	2011-02-01	0.609945	0.0204985	0.065	0.0589693	0.0145205	0.325511	0.243484	-0.0203954
	2011-03-01	0.0535311	0.0942122	0.065	-0.0420561	0.114772	0.23554	0.0820757	-0.0583231
	2011-04-01	0.186175	-0.00790337	0.065	-0.00328618	0.0434629	0.441648	0.130182	0.0168931
	2011-05-01	0.115501	-0.0072979	0.065	0.152605	-0.139567	0.280333	0.0831537	0.0379677
	2011-06-01	-0.109749	-0.0354448	0.065	-0.0567972	-0.0696064	0.267811	-0.00693344	0.0452751
	2011-07-01	0.00413421	0.0408912	0.065	0.21823	0.150131	0.195584	0.0968721	0.061079
	2011-08-01	-0.144518	-0.0999153	0.065	-0.0990398	-0.0803427	0.234046	-0.0384697	0.0122542
	2011-09-01	0.0601284	0.0434596	0.065	0.0610402	0.130214	0.201485	0.0887793	-0.00577795
	2011-10-01	-0.0887708	-0.0761905	0.065	0.0328489	-0.0447552	0.0714368	-0.0184574	0.0414649
	2011-11-01	0.0460911	0.0144158	0.0625	0.0268149	-0.0859568	0.537076	0.0924332	0.0859334
	2011-12-01	0.00896867	0.0862199	0.0625	-0.0878079	0.00632405	-0.130961	-0.00654113	0.0854433
	2012-01-01	0.0281709	0.0236686	0.0625	-0.177044	-0.0309045	0.163723	0.0140407	-0.0654309
	2012-02-01	-0.0738409	-0.024923	0.0625	0.100764	0.0273228	0.0430413	0.00871766	0.122213
	2012-03-01	-0.00938974	0.00632205	0.0625	0.0100309	0.0583154	0.215775	0.0477377	0.00701814
	2012-04-01	-0.0483186	-0.0602021	0.0625	0.135135	0.0834718	0.160932	0.0407427	0.00996898
	2012-05-01	0.071814	-0.0202838	0.06	0.131282	-0.0332508	0.169357	0.0643904	0.0824321
	2012-06-01	0.092189	0.143205	0.06	0.0498064	0.0179077	0.0946095	0.0785581	0.110966
	2012-07-01	0.0434136	0.102131	0.06	0.0377802	0.0985438	0.260353	0.0922335	-0.0438954
	2012-08-01	0.152816	0.0511124	0.06	0.0278685	-0.0783123	0.38494	0.10732	0.0127612
	2012-09-01	0.0998203	0.173333	0.06	-0.127032	0.165478	0.186754	0.0940248	0.107584
	2012-10-01	0.0129162	0.0160166	0.06	0.103984	0.149846	0.28495	0.0915184	-0.0925085
	2012-11-01	0.093244	0.0843231	0.06	0.0942101	0.571473	0.435542	0.204577	-0.0328181
	2012-12-01	0.0292444	0.0566218	0.06	0.402634	0.119167	0.0893673	0.112325	0.233801
	2013-01-01	0.17758	0.201811	0.06	0.105091	0.38028	0.0808586	0.169029	0.131724
	2013-02-01	-0.0315718	-0.0974999	0.06	-0.0380666	-0.0715579	0.21309	0.00040315	-0.0443261
	2013-03-01	0.0186921	0.0165765	0.06	-0.0518756	-0.0226305	0.326512	0.052281	-0.00363969
	2013-04-01	-0.0971637	0.0193177	0.06	-0.0289468	0.00926417	0.365489	0.032971	0.0442245
	2013-05-01	-0.0206193	-0.0223542	0.06	0.11213	0.065263	0.336557	0.0729081	0.0889658
	2013-06-01	-0.121697	-0.152311	0.06	0.0951065	-0.0229487	0.325296	0.00882128	-0.102318
	2013-07-01	-0.0765	0.000393422	0.06	-0.0229733	-0.0930393	0.0547961	-0.0219747	-0.0656431
	2013-08-01	-0.00177959	0.067673	0.06	0.055441	0.144407	-0.0896881	0.0334677	0.0790155
	2013-09-01	0.0575965	0.0130382	0.06	0.2869	0.0146228	0.547451	0.148172	0.0374354
	2013-10-01	0.0439399	0.083698	0.06	0.0486413	0.166576	0.00865656	0.0650645	0.0203548
	2013-11-01	0.0649695	0.0183516	0.06	0.118891	0.0732224	0.385564	0.112281	0.013261
	2013-12-01	0.166689	0.104292	0.06	0.00185981	0.0736108	0.0828594	0.0937144	-0.026092
	2014-01-01	0.0601525	0.0799337	0.06	-0.0955325	0.0160977	0.178324	0.051304	-0.0591176
	2014-02-01	-0.0661882	-0.0326009	0.06	-0.00868097	-0.0378535	0.213062	0.00879288	-0.026058
	2014-03-01	0.206607	0.027437	0.06	0.00798196	-0.38345	0.072014	0.028171	-0.0662576
	2014-04-01	0.0285355	-0.0110176	0.06	-0.012064	-0.129197	0.210552	0.0250492	-0.0140448
	2014-05-01	0.148875	-0.0628966	0.06	0.163004	-0.097018	0.390863	0.107386	-0.0052043
	2014-06-01	0.186001	0.0718027	0.06	-0.0205533	0.0459203	0.345134	0.124901	0.120772
	2014-07-01	0.0798272	0.0487	0.06	0.13449	-0.012352	1.08823	0.211246	-0.0578912
	2014-08-01	0.00915338	0.0809051	0.06	0.121772	0.121172	0.434711	0.119552	0.0387972
	2014-09-01	0.0147914	0.036667	0.06	-0.130205	-0.177951	0.276026	0.0134456	0.0661401
	2014-10-01	0.142932	0.066765	0.06	-0.247819	-0.011195	0.106588	0.0371721	-0.066445
	2014-11-01	0.0873491	-0.0876896	0.06	0.119787	-0.0700716	0.0873869	0.0405873	0.0873386
	2014-12-01	0.150792	0.107369	0.06	-0.0577114	0.0193815	0.192804	0.089061	-0.0398276
	2015-01-01	-0.00795335	0.0495381	0.06	-0.0394118	-0.0703485	0.154148	0.0197171	-0.00191666
	2015-02-01	-0.0240489	0.037944	0.06	-0.100078	-0.152335	0.658687	0.0651601	-0.113178
	2015-03-01	0.158908	0.0615354	0.06	-0.0526009	-0.121081	0.0794607	0.0493041	-0.0111696
	2015-04-01	0.001181	0.0885746	0.06	0.167616	0.0413758	0.194442	0.0791958	0.0452743
	2015-05-01	0.0399943	0.0416864	0.06	0.0751034	0.317746	0.535339	0.158552	0.0699172
	2015-06-01	-0.258903	-0.170077	0.06	0.0620472	0.186933	0.351047	-0.00397944	-0.00161225
	2015-07-01	-0.0065979	-0.0148473	0.06	-0.245578	-0.245556	0.0680882	-0.0558699	0.041309
	2015-08-01	0.0864361	0.00599627	0.06	-0.000944504	0.0954937	0.0352863	0.052672	-0.0194957
	2015-09-01	0.0515484	0.086976	0.06	-0.094403	-0.0596348	-0.0713851	0.00352142	0.0709792
	2015-10-01	0.0277686	0.0550121	0.06	-0.0320526	0.103749	1.0126	0.179264	0.0666092
	2015-11-01	0.297937	0.0528415	0.06	0.087393	0.0691837	0.147423	0.144673	0.0864854
	2015-12-01	-0.0322275	0.052104	0.06	0.0830731	0.239577	0.328216	0.0997879	-0.00591901
	2016-01-01	0.0605251	0.00126468	0.06	0.130368	0.118927	0.258196	0.0985436	-0.0334143
	2016-02-01	0.268127	0.0409917	0.06	-0.133772	-0.00246822	0.477146	0.139736	-0.0721122
	2016-03-01	-0.147788	-0.113314	0.06	-0.0459571	-0.0141549	0.117024	-0.0417112	0.0401124
	2016-04-01	-0.0304258	-0.0270508	0.06	0.0551093	-0.0734066	0.144131	0.0139902	-0.0294479
	2016-05-01	0.183633	0.116085	0.06	-0.0761567	0.0199075	0.103777	0.084411	-0.0204557
	2016-06-01	0.0468981	0.0563977	0.06	-0.0954293	-0.0163013	0.0920254	0.0272127	0.0216963
	2016-07-01	0.20142	0.0156662	0.06	0.0231302	0.0803657	0.27447	0.122353	-0.0443149
	2016-08-01	-0.0559598	0.00309302	0.06	-0.00135414	0.0510511	0.257208	0.0368684	-0.0504707
	2016-09-01	0.00595392	0.027989	0.06	-0.00460149	-0.102553	0.206309	0.0284359	-0.0181139
	2016-10-01	-0.00611606	0.123289	0.06	-0.0511243	-0.0247845	0.511119	0.0866096	-0.0277107
	2016-11-01	-0.135224	0.126757	0.06	-0.106433	0.0465325	0.743857	0.0857523	-0.238298
	2016-12-01	0.0429063	0.0326088	0.06	0.356189	0.268818	0.0167595	0.11717	-0.131368
	2017-01-01	0.0588185	0.0899648	0.06	-0.392652	0.229995	-0.140544	-0.00508554	0.104758
	2017-02-01	-0.0529376	-0.200459	0.06	0.0397041	-0.166813	0.275665	-0.0139684	-0.0915481
	2017-03-01	-0.0341983	-0.0724732	0.06	-0.101281	-0.0451983	0.191142	-0.00517242	-0.0508997
	2017-04-01	-0.031972	-0.0761423	0.06	0.312363	-0.153195	0.243394	0.0460679	-0.0287949
	2017-05-01	0.166456	0.109747	0.06	-0.137234	0.0458672	-0.0461476	0.0521634	0.0272071
	2017-06-01	-0.0488301	-0.105052	0.06	0.0341915	-0.160396	0.173034	-0.0136974	-0.0542871
	2017-07-01	-0.00990051	-0.178062	0.06	0.160092	-0.114028	0.502905	0.0587294	-0.0439704
	2017-08-01	0.0242113	0.0887347	0.06	-0.143814	0.0800383	-0.00166584	0.0188165	-0.0362438
	2017-09-01	0.000965184	0.0211829	0.06	-0.160352	0.129239	0.0552568	0.0153225	-0.00963155
	2017-10-01	-0.0789752	-0.155012	0.06	-0.347044	0.0599919	0.309332	-0.0329547	-0.0838312
	2017-11-01	-0.25308	-0.27526	0.06	0.00731547	0.0408609	0.5128	-0.0229206	-0.0241946
	2017-12-01	-0.208139	-0.142838	0.06	0.386942	-0.201182	0.585606	0.0388928	-0.111494
	2018-01-01	0.146988	0.159528	0.06	-0.228012	0.039105	0.280234	0.0864047	0.0816681
	2018-02-01	-0.039572	-0.107024	0.06	0.0282167	-0.0124306	0.175019	0.00923385	-0.0276701
	2018-03-01	-0.0620969	-0.0409915	0.06	0.096128	0.0227559	-0.00882855	0.000695722	0.0277478
	2018-04-01	0.24961	0.168247	0.06	-0.0249632	0.126711	0.340453	0.167095	-0.0127542
	2018-05-01	0.0593868	0.0919343	0.06	0.0951251	0.169011	0.0445542	0.0827712	-0.000102812
	2018-06-01	0.104633	0.312961	0.06	-0.19289	0.200852	0.163824	0.107716	0.0349916
	2018-07-01	0.0106756	-0.0320331	0.06	0.0683482	-0.137274	0.16182	0.0203159	0.0162724
	2018-08-01	0.209924	0.0808821	0.06	0.08567	0.113129	0.217967	0.139642	0.136025
	2018-09-01	-0.107241	-0.00915576	0.06	0.200896	0.0574186	0.145351	0.0342897	0.0984131
	2018-10-01	0.0904111	0.0835336	0.06	-0.208398	-0.0840994	0.0969597	0.0184026	-0.0115044
	2018-11-01	0.0229252	-0.0667316	0.06	0.0882193	0.0110145	0.125876	0.037747	0.0668636
	2018-12-01	0.0273629	0.0919152	0.06	-0.0263809	-0.0292083	0.149094	0.042878	0.0632896
	2021-01-01	0.0301728	0.0245534	0.06	0.0414547	0.0398673	0.0643924	0.0415162	0.0234911
	2021-02-01	0.153389	-0.0450867	0.06	-0.00465025	-0.139102	0.155535	0.047639	0.152741
	2021-03-01	-0.0312277	0.0129765	0.06	-0.133814	-0.132845	0.242412	-0.00196091	-0.0841771
	2021-04-01	0.0497569	0.0358223	0.06	0.0413781	0.0732907	0.288305	0.0854729	0.035402
	2021-05-01	0.0343214	-0.000909463	0.06	-0.0299862	0.0729076	0.196672	0.0524753	0.108024
	2021-06-01	0.0101995	-0.0355213	0.06	-0.000291285	-0.120605	0.209548	0.0190757	0.0222919
	2021-07-01	0.0376793	0.0449897	0.06	0.0569212	-0.0417537	0.13079	0.0466151	-0.0236282
	2021-08-01	-0.00962667	0.0316553	0.06	-0.0837346	0.0430896	0.137218	0.0241392	-0.0294826
	2021-09-01	-0.0096135	0.0191479	0.06	0.112739	0.045018	0.0900215	0.0439571	0.0136489
	2021-10-01	0.0788213	0.084757	0.06	-0.106208	-0.0713835	0.155121	0.0399898	0.0363409
	2021-11-01	0.0121582	0.00834359	0.06	-0.141116	0.0195194	0.130003	0.0144379	0.110198
	2021-12-01	-0.0485733	-0.0289986	0.06	0.0467926	0.0425819	0.123173	0.0209147	-0.0543565
	2022-01-01	0.045401	0.0103406	0.06	-0.102921	-0.11628	0.299927	0.0345527	-0.0470982
	2022-02-01	-0.051953	-0.129866	0.06	0.0133931	-0.0755697	0.301661	0.00938759	0.018577
	2022-03-01	0.00351229	0.00671688	0.06	-0.0988471	-0.0729308	0.203779	0.0151061	-0.062376
	2022-04-01	0.0721906	0.0549974	0.06	0.130871	0.0733046	0.289546	0.107586	0.00202189
	2022-05-01	0.0451876	-0.0144136	0.06	-0.0638761	-0.111556	0.0923396	0.00755275	0.0353704
	2022-06-01	0.0640479	-0.0201195	0.06	0.0390833	-0.0223606	0.0922551	0.0395649	-0.00370813
	2022-07-01	0.00533524	0.00877335	0.06	0.033909	0.0108564	0.119314	0.034789	-0.0344843
	2022-08-01	0.163811	-0.0289644	0.06	-0.091844	-0.101573	0.29029	0.065076	-0.00524579
	2022-09-01	-0.034172	-0.0761369	0.06	0.0424065	0.0102695	0.150625	0.0169742	-0.0145639
	2022-10-01	0.0294148	-0.0420674	0.06	0.00272599	-0.0083715	0.193907	0.0378605	0.00188456
	2022-11-01	0.15947	0.066455	0.06	-0.200957	-0.142638	0.0372012	0.0198574	-0.0380548
	2022-12-01	-0.0778137	-0.0514775	0.06	0.0628319	-0.0710348	0.151234	-0.000582057	-0.105053
	2023-01-01	-0.0358824	-0.0951461	0.06	0.169541	0.00825973	0.0469046	0.0168278	-0.00456941
	2023-02-01	0.0511574	0.140649	0.06	-0.0808448	0.182444	0.0676971	0.0674657	-0.00453742
	2023-03-01	0.0295476	0.0257006	0.095	-0.109471	0.0280632	0.154099	0.0360696	-0.0464009
	2023-04-01	0.0476901	-0.00177617	0.095	-0.0774439	-0.150511	0.208984	0.0242333	0.00675173
	2023-05-01	0.0545621	-0.0179733	0.09	-0.0435664	-0.123538	0.213625	0.0325245	0.00348351
	2023-06-01	0.0239738	-0.0796482	0.09	0.0898445	-0.081689	0.12822	0.0278107	0.0207493
	2023-07-01	0.00637184	0.081947	0.09	-0.10151	-0.0268975	0.0895851	0.0208384	-0.0494266
	2023-08-01	-0.149484	-0.0100965	0.09	-0.0259671	-0.0246294	0.190604	-0.0112937	0.0532726
	2023-09-01	0.00200461	-0.0026128	0.09	0.0438829	0.0545916	0.376286	0.0808795	0.0247797
	2023-10-01	0.0450305	0.0913472	0.09	-0.164985	-0.00716781	0.079082	0.0254767	0.0339533
	2023-11-01	-0.0360323	-0.00281185	0.09	0.0886991	0.122448	0.173063	0.0570476	0.0249189
	2023-12-01	0.133893	0.038024	0.09	-0.0183098	-0.0815109	0.0772289	0.053317	0.0144421
	2024-01-01	-0.00277197	0.0281691	0.09	-0.0862826	-0.0353987	0.0897002	0.0115206	-0.0188225
	2024-02-01	-0.0653198	-0.00896325	0.0875	-0.144511	-0.0656008	0.109776	-0.0217769	-0.0607709
	2024-03-01	-0.0550778	-0.0595606	0.0875	-0.108516	-0.0938114	0.560294	0.039393	-0.0369532
	2024-04-01	-0.0138398	0.0020092	0.085	0.024129	-0.0669514	0.221538	0.0340065	-0.000563263
	2024-05-01	-0.0298187	0.0404777	0.0825	-0.0933596	-0.0691378	0.0562082	-0.00613556	0.0136339
	2024-06-01	0.225325	-0.00764354	0.0825	-0.0334755	-0.154407	0.275436	0.0875801	0.00326653
	2024-07-01	-0.0224196	-0.0253217	0.0825	-0.0062363	0.0446082	0.309043	0.0513934	-0.0229116
	2024-08-01	0.0578923	-0.0514578	0.1025	0.164851	-0.0237023	0.588331	0.128044	-0.0358629
	2024-09-01	-0.0684469	-0.0186434	0.1025	-0.00994904	0.0478686	0.0805798	0.00935173	-0.0556174
	2024-10-01	0.0663948	0.0433532	0.09	-0.0194659	0.0239333	-0.0292185	0.0344845	0.0765207
	2024-11-01	-0.0436953	0.0866006	0.0875	-0.158209	0.106406	0.29358	0.0469267	0.014658
	2024-12-01	-0.044149	-0.00386398	0.0875	0.0514995	0.106795	0.206254	0.0514123	0.0497405
GEOJIT BNP PARI.FNSR.	2010-02-01	-0.124513	0.066005	0.08	0.101765	0.116491	0.613728	0.104137	-0.124105
	2010-03-01	-0.0223473	-0.0842839	0.07	0.122095	0.0595909	0.632933	0.107949	0.0971156
	2010-04-01	-0.248896	-0.20217	0.07	0.193767	-0.293206	0.18981	-0.0770845	0.169499
	2010-05-01	-0.254425	0.0182348	0.07	-0.00302115	0.00731026	0.383491	-0.00469074	-0.143252
	2010-06-01	0.163453	0.0346041	0.07	0.0833741	0.0985724	0.34602	0.137068	0.0101454
	2010-07-01	-0.0913498	-0.0806981	0.07	0.100516	-0.0508623	0.0501772	-0.0133667	0.0408737
	2010-08-01	-0.245122	-0.030849	0.07	0.154196	-0.0435328	0.48079	0.0200513	-0.0621729
	2010-09-01	0.0645385	-0.0258981	0.07	0.0481775	0.0259729	0.0510632	0.0426275	0.0601482
	2010-10-01	-0.220543	-0.159324	0.07	0.108092	-0.116403	0.259437	-0.0398977	0.0821176
	2010-11-01	-0.232932	0.0880836	0.065	-0.08705	0.0845967	-0.129811	-0.0635777	-0.0177512
	2010-12-01	0.66825	0.108601	0.065	-0.0475282	0.190789	-0.239246	0.202016	-0.0717075
	2011-01-01	-0.164003	-0.00137594	0.065	-0.0175983	-0.0979948	0.0164891	-0.0519266	-0.017421
	2011-02-01	-0.030153	0.0204985	0.065	0.0589693	0.0145205	0.325511	0.060599	-0.0203954
	2011-03-01	-0.0416727	0.0942122	0.065	-0.0420561	0.114772	0.23554	0.0548747	-0.0583231
	2011-04-01	0.0618754	-0.00790337	0.065	-0.00328618	0.0434629	0.441648	0.0946675	0.0168931
	2011-05-01	-0.0304592	-0.0072979	0.065	0.152605	-0.139567	0.280333	0.0414507	0.0379677
	2011-06-01	0.0304592	-0.0354448	0.065	-0.0567972	-0.0696064	0.267811	0.0331259	0.0452751
	2011-07-01	-0.0833816	0.0408912	0.065	0.21823	0.150131	0.195584	0.0718676	0.061079
	2011-08-01	-0.0331522	-0.0999153	0.065	-0.0990398	-0.0803427	0.234046	-0.00665096	0.0122542
	2011-09-01	0.0331522	0.0434596	0.065	0.0610402	0.130214	0.201485	0.0810718	-0.00577795
	2011-10-01	-0.115069	-0.0761905	0.065	0.0328489	-0.0447552	0.0714368	-0.0259713	0.0414649
	2011-11-01	0.035932	0.0144158	0.0625	0.0268149	-0.0859568	0.537076	0.0895306	0.0859334
	2011-12-01	0.111226	0.0862199	0.0625	-0.0878079	0.00632405	-0.130961	0.0226751	0.0854433
	2012-01-01	-0.0212774	0.0236686	0.0625	-0.177044	-0.0309045	0.163723	-8.73943e-05	-0.0654309
	2012-02-01	0.0421115	-0.024923	0.0625	0.100764	0.0273228	0.0430413	0.0418469	0.122213
	2012-03-01	-0.13206	0.00632205	0.0625	0.0100309	0.0583154	0.215775	0.0126892	0.00701814
	2012-04-01	0.011696	-0.0602021	0.0625	0.135135	0.0834718	0.160932	0.0578897	0.00996898
	2012-05-01	0.0115608	-0.0202838	0.06	0.131282	-0.0332508	0.169357	0.0471752	0.0824321
	2012-06-01	-0.0350913	0.143205	0.06	0.0498064	0.0179077	0.0946095	0.0421923	0.110966
	2012-07-01	0.102131	0.102131	0.06	0.0377802	0.0985438	0.260353	0.10901	-0.0438954
	2012-08-01	0.0909718	0.0511124	0.06	0.0278685	-0.0783123	0.38494	0.0896503	0.0127612
	2012-09-01	0.306525	0.173333	0.06	-0.127032	0.165478	0.186754	0.153083	0.107584
	2012-10-01	0.120446	0.0160166	0.06	0.103984	0.149846	0.28495	0.122241	-0.0925085
	2012-11-01	0.0279739	0.0843231	0.06	0.0942101	0.571473	0.435542	0.185928	-0.0328181
	2012-12-01	0.117016	0.0566218	0.06	0.402634	0.119167	0.0893673	0.137403	0.233801
	2013-01-01	0.541039	0.201811	0.06	0.105091	0.38028	0.0808586	0.272874	0.131724
	2013-02-01	0.0487902	-0.0974999	0.06	-0.0380666	-0.0715579	0.21309	0.0233637	-0.0443261
	2013-03-01	0.112478	0.0165765	0.06	-0.0518756	-0.0226305	0.326512	0.079077	-0.00363969
	2013-04-01	0.317624	0.0193177	0.06	-0.0289468	0.00926417	0.365489	0.151482	0.0442245
	2013-05-01	-0.189426	-0.0223542	0.06	0.11213	0.065263	0.336557	0.0246775	0.0889658
	2013-06-01	-0.307485	-0.152311	0.06	0.0951065	-0.0229487	0.325296	-0.0442609	-0.102318
	2013-07-01	-0.0146523	0.000393422	0.06	-0.0229733	-0.0930393	0.0547961	-0.00430395	-0.0656431
	2013-08-01	-0.0806579	0.067673	0.06	0.055441	0.144407	-0.0896881	0.010931	0.0790155
	2013-09-01	0.301585	0.0130382	0.06	0.2869	0.0146228	0.547451	0.217883	0.0374354
	2013-10-01	0.329687	0.083698	0.06	0.0486413	0.166576	0.00865656	0.146706	0.0203548
	2013-11-01	0.169833	0.0183516	0.06	0.118891	0.0732224	0.385564	0.142242	0.013261
	2013-12-01	0.110375	0.104292	0.06	0.00185981	0.0736108	0.0828594	0.0776245	-0.026092
	2014-01-01	0.11814	0.0799337	0.06	-0.0955325	0.0160977	0.178324	0.0678719	-0.0591176
	2014-02-01	0.0405934	-0.0326009	0.06	-0.00868097	-0.0378535	0.213062	0.0393019	-0.026058
	2014-03-01	0.0650528	0.027437	0.06	0.00798196	-0.38345	0.072014	-0.0122731	-0.0662576
	2014-04-01	0.0403077	-0.0110176	0.06	-0.012064	-0.129197	0.210552	0.0284127	-0.0140448
	2014-05-01	-0.0364591	-0.0628966	0.06	0.163004	-0.097018	0.390863	0.0544334	-0.0052043
	2014-06-01	0.0114578	0.0718027	0.06	-0.0205533	0.0459203	0.345134	0.0750313	0.120772
	2014-07-01	0.1653	0.0487	0.06	0.13449	-0.012352	1.08823	0.235667	-0.0578912
	2014-08-01	0.035831	0.0809051	0.06	0.121772	0.121172	0.434711	0.127174	0.0387972
	2014-09-01	0.340604	0.036667	0.06	-0.130205	-0.177951	0.276026	0.106535	0.0661401
	2014-10-01	0.00806752	0.066765	0.06	-0.247819	-0.011195	0.106588	-0.00136077	-0.066445
	2014-11-01	0.0806606	-0.0876896	0.06	0.119787	-0.0700716	0.0873869	0.0386763	0.0873386
	2014-12-01	0.0708779	0.107369	0.06	-0.0577114	0.0193815	0.192804	0.0662284	-0.0398276
	2015-01-01	0.221007	0.0495381	0.06	-0.0394118	-0.0703485	0.154148	0.0851343	-0.00191666
	2015-02-01	-0.0633649	0.037944	0.06	-0.100078	-0.152335	0.658687	0.0539269	-0.113178
	2015-03-01	-0.0189451	0.0615354	0.06	-0.0526009	-0.121081	0.0794607	-0.00151092	-0.0111696
	2015-04-01	0.104212	0.0885746	0.06	0.167616	0.0413758	0.194442	0.108633	0.0452743
	2015-05-01	0.225995	0.0416864	0.06	0.0751034	0.317746	0.535339	0.211695	0.0699172
	2015-06-01	-0.236886	-0.170077	0.06	0.0620472	0.186933	0.351047	0.00231111	-0.00161225
	2015-07-01	-0.0631789	-0.0148473	0.06	-0.245578	-0.245556	0.0680882	-0.0720359	0.041309
	2015-08-01	0.0189081	0.00599627	0.06	-0.000944504	0.0954937	0.0352863	0.0333783	-0.0194957
	2015-09-01	0.0937955	0.086976	0.06	-0.094403	-0.0596348	-0.0713851	0.015592	0.0709792
	2015-10-01	0.20835	0.0550121	0.06	-0.0320526	0.103749	1.0126	0.230859	0.0666092
	2015-11-01	0.0829969	0.0528415	0.06	0.087393	0.0691837	0.147423	0.0832622	0.0864854
	2015-12-01	0.0416005	0.052104	0.06	0.0830731	0.239577	0.328216	0.120882	-0.00591901
	2016-01-01	0.179772	0.00126468	0.06	0.130368	0.118927	0.258196	0.132614	-0.0334143
	2016-02-01	0.175204	0.0409917	0.06	-0.133772	-0.00246822	0.477146	0.113187	-0.0721122
	2016-03-01	-0.23512	-0.113314	0.06	-0.0459571	-0.0141549	0.117024	-0.0666631	0.0401124
	2016-04-01	-0.00301659	-0.0270508	0.06	0.0551093	-0.0734066	0.144131	0.0218214	-0.0294479
	2016-05-01	0.0385233	0.116085	0.06	-0.0761567	0.0199075	0.103777	0.0429512	-0.0204557
	2016-06-01	0.0633569	0.0563977	0.06	-0.0954293	-0.0163013	0.0920254	0.0319152	0.0216963
	2016-07-01	0.0849629	0.0156662	0.06	0.0231302	0.0803657	0.27447	0.0890796	-0.0443149
	2016-08-01	0.0356961	0.00309302	0.06	-0.00135414	0.0510511	0.257208	0.0630557	-0.0504707
	2016-09-01	0.00120846	0.027989	0.06	-0.00460149	-0.102553	0.206309	0.02708	-0.0181139
	2016-10-01	0.138501	0.123289	0.06	-0.0511243	-0.0247845	0.511119	0.127929	-0.0277107
	2016-11-01	-0.12769	0.126757	0.06	-0.106433	0.0465325	0.743857	0.0879048	-0.238298
	2016-12-01	0.12453	0.0326088	0.06	0.356189	0.268818	0.0167595	0.140491	-0.131368
	2017-01-01	0.673439	0.0899648	0.06	-0.392652	0.229995	-0.140544	0.17052	0.104758
	2017-02-01	-0.165149	-0.200459	0.06	0.0397041	-0.166813	0.275665	-0.0460288	-0.0915481
	2017-03-01	-0.274236	-0.0724732	0.06	-0.101281	-0.0451983	0.191142	-0.0737548	-0.0508997
	2017-04-01	-0.280474	-0.0761423	0.06	0.312363	-0.153195	0.243394	-0.0249326	-0.0287949
	2017-05-01	0.33331	0.109747	0.06	-0.137234	0.0458672	-0.0461476	0.099836	0.0272071
	2017-06-01	-0.165831	-0.105052	0.06	0.0341915	-0.160396	0.173034	-0.0471263	-0.0542871
	2017-07-01	-0.38374	-0.178062	0.06	0.160092	-0.114028	0.502905	-0.0480819	-0.0439704
	2017-08-01	0.115189	0.0887347	0.06	-0.143814	0.0800383	-0.00166584	0.04481	-0.0362438
	2017-09-01	0.045408	0.0211829	0.06	-0.160352	0.129239	0.0552568	0.0280205	-0.00963155
	2017-10-01	-0.231649	-0.155012	0.06	-0.347044	0.0599919	0.309332	-0.0765759	-0.0838312
	2017-11-01	-0.342677	-0.27526	0.06	0.00731547	0.0408609	0.5128	-0.0485197	-0.0241946
	2017-12-01	-0.144858	-0.142838	0.06	0.386942	-0.201182	0.585606	0.0569731	-0.111494
	2018-01-01	0.252912	0.159528	0.06	-0.228012	0.039105	0.280234	0.116669	0.0816681
	2018-02-01	-0.172316	-0.107024	0.06	0.0282167	-0.0124306	0.175019	-0.028693	-0.0276701
	2018-03-01	-0.194788	-0.0409915	0.06	0.096128	0.0227559	-0.00882855	-0.0372161	0.0277478
	2018-04-01	0.082521	0.168247	0.06	-0.0249632	0.126711	0.340453	0.119356	-0.0127542
	2018-05-01	0.267681	0.0919343	0.06	0.0951251	0.169011	0.0445542	0.142284	-0.000102812
	2018-06-01	0.555277	0.312961	0.06	-0.19289	0.200852	0.163824	0.236472	0.0349916
	2018-07-01	-0.110203	-0.0320331	0.06	0.0683482	-0.137274	0.16182	-0.0142208	0.0162724
	2018-08-01	0.0310658	0.0808821	0.06	0.08567	0.113129	0.217967	0.0885399	0.136025
	2018-09-01	0.00235018	-0.00915576	0.06	0.200896	0.0574186	0.145351	0.0656013	0.0984131
	2018-10-01	0.0735209	0.0835336	0.06	-0.208398	-0.0840994	0.0969597	0.0135769	-0.0115044
	2018-11-01	-0.190424	-0.0667316	0.06	0.0882193	0.0110145	0.125876	-0.02321	0.0668636
	2018-12-01	-0.00529102	0.0919152	0.06	-0.0263809	-0.0292083	0.149094	0.0335483	0.0632896
	2021-01-01	0.0753387	0.0245534	0.06	0.0414547	0.0398673	0.0643924	0.0544208	0.0234911
	2021-02-01	-0.100861	-0.0450867	0.06	-0.00465025	-0.139102	0.155535	-0.0250036	0.152741
	2021-03-01	-0.0206193	0.0129765	0.06	-0.133814	-0.132845	0.242412	0.00107007	-0.0841771
	2021-04-01	0.0381518	0.0358223	0.06	0.0413781	0.0732907	0.288305	0.0821571	0.035402
	2021-05-01	-0.00805373	-0.000909463	0.06	-0.0299862	0.0729076	0.196672	0.0403681	0.108024
	2021-06-01	-0.0887281	-0.0355213	0.06	-0.000291285	-0.120605	0.209548	-0.0091893	0.0222919
	2021-07-01	0.0860291	0.0449897	0.06	0.0569212	-0.0417537	0.13079	0.0604294	-0.0236282
	2021-08-01	-0.16411	0.0316553	0.06	-0.0837346	0.0430896	0.137218	-0.0199989	-0.0294826
	2021-09-01	0.00950879	0.0191479	0.06	0.112739	0.045018	0.0900215	0.0494206	0.0136489
	2021-10-01	0.142365	0.084757	0.06	-0.106208	-0.0713835	0.155121	0.058145	0.0363409
	2021-11-01	0.0336279	0.00834359	0.06	-0.141116	0.0195194	0.130003	0.0205721	0.110198
	2021-12-01	-0.0726845	-0.0289986	0.06	0.0467926	0.0425819	0.123173	0.0140258	-0.0543565
	2022-01-01	-0.0510687	0.0103406	0.06	-0.102921	-0.11628	0.299927	0.0069899	-0.0470982
	2022-02-01	-0.238987	-0.129866	0.06	0.0133931	-0.0755697	0.301661	-0.0440507	0.018577
	2022-03-01	-0.0915151	0.00671688	0.06	-0.0988471	-0.0729308	0.203779	-0.0120446	-0.062376
	2022-04-01	0.0549974	0.0549974	0.06	0.130871	0.0733046	0.289546	0.102673	0.00202189
	2022-05-01	-0.00417537	-0.0144136	0.06	-0.0638761	-0.111556	0.0923396	-0.00655095	0.0353704
	2022-06-01	-0.0147526	-0.0201195	0.06	0.0390833	-0.0223606	0.0922551	0.0170504	-0.00370813
	2022-07-01	0.00845671	0.00877335	0.06	0.033909	0.0108564	0.119314	0.0356808	-0.0344843
	2022-08-01	-0.111226	-0.0289644	0.06	-0.091844	-0.101573	0.29029	-0.013506	-0.00524579
	2022-09-01	-0.101447	-0.0761369	0.06	0.0424065	0.0102695	0.150625	-0.00224707	-0.0145639
	2022-10-01	-0.0344405	-0.0420674	0.06	0.00272599	-0.0083715	0.193907	0.0196162	0.00188456
	2022-11-01	-0.0273241	0.066455	0.06	-0.200957	-0.142638	0.0372012	-0.0335125	-0.0380548
	2022-12-01	-0.0897853	-0.0514775	0.06	0.0628319	-0.0710348	0.151234	-0.0040025	-0.105053
	2023-01-01	-0.0853598	-0.0951461	0.06	0.169541	0.00825973	0.0469046	0.00269134	-0.00456941
	2023-02-01	0.210523	0.140649	0.06	-0.0808448	0.182444	0.0676971	0.112999	-0.00453742
	2023-03-01	0.104023	0.0257006	0.095	-0.109471	0.0280632	0.154099	0.0573483	-0.0464009
	2023-04-01	-0.0621318	-0.00177617	0.095	-0.0774439	-0.150511	0.208984	-0.00714432	0.00675173
	2023-05-01	-0.102516	-0.0179733	0.09	-0.0435664	-0.123538	0.213625	-0.0123548	0.00348351
	2023-06-01	-0.0288204	-0.0796482	0.09	0.0898445	-0.081689	0.12822	0.0127266	0.0207493
	2023-07-01	0.151641	0.081947	0.09	-0.10151	-0.0268975	0.0895851	0.0623439	-0.0494266
	2023-08-01	0.0199012	-0.0100965	0.09	-0.0259671	-0.0246294	0.190604	0.0371019	0.0532726
	2023-09-01	-0.120249	-0.0026128	0.09	0.0438829	0.0545916	0.376286	0.0459499	0.0247797
	2023-10-01	0.205206	0.0913472	0.09	-0.164985	-0.00716781	0.079082	0.0712411	0.0339533
	2023-11-01	-0.00453516	-0.00281185	0.09	0.0886991	0.122448	0.173063	0.0660468	0.0249189
	2023-12-01	0.147636	0.038024	0.09	-0.0183098	-0.0815109	0.0772289	0.0572434	0.0144421
	2024-01-01	-0.0318752	0.0281691	0.09	-0.0862826	-0.0353987	0.0897002	0.00320537	-0.0188225
	2024-02-01	-0.0455565	-0.00896325	0.0875	-0.144511	-0.0656008	0.109776	-0.0161303	-0.0607709
	2024-03-01	-0.0477314	-0.0595606	0.0875	-0.108516	-0.0938114	0.560294	0.0414919	-0.0369532
	2024-04-01	-0.0247482	0.0020092	0.085	0.024129	-0.0669514	0.221538	0.0308898	-0.000563263
	2024-05-01	0.0488986	0.0404777	0.0825	-0.0933596	-0.0691378	0.0562082	0.0163551	0.0136339
	2024-06-01	-0.0649725	-0.00764354	0.0825	-0.0334755	-0.154407	0.275436	0.0046379	0.00326653
	2024-07-01	0.0474665	-0.0253217	0.0825	-0.0062363	0.0446082	0.309043	0.0713609	-0.0229116
	2024-08-01	-0.149745	-0.0514578	0.1025	0.164851	-0.0237023	0.588331	0.0687187	-0.0358629
	2024-09-01	-0.149036	-0.0186434	0.1025	-0.00994904	0.0478686	0.0805798	-0.0136736	-0.0556174
	2024-10-01	0.00297177	0.0433532	0.09	-0.0194659	0.0239333	-0.0292185	0.0163637	0.0765207
	2024-11-01	0.0147278	0.0866006	0.0875	-0.158209	0.106406	0.29358	0.063619	0.014658
	2024-12-01	-0.0147278	-0.00386398	0.0875	0.0514995	0.106795	0.206254	0.0598183	0.0497405
IDBI BANK	2010-02-01	0.036133	0.066005	0.08	0.101765	0.116491	0.613728	0.150036	-0.124105
	2010-03-01	-0.0473653	-0.0842839	0.07	0.122095	0.0595909	0.632933	0.100801	0.0971156
	2010-04-01	-0.12738	-0.20217	0.07	0.193767	-0.293206	0.18981	-0.0423657	0.169499
	2010-05-01	-0.0267702	0.0182348	0.07	-0.00302115	0.00731026	0.383491	0.0603534	-0.143252
	2010-06-01	0.0134747	0.0346041	0.07	0.0833741	0.0985724	0.34602	0.0942171	0.0101454
	2010-07-01	-0.0570459	-0.0806981	0.07	0.100516	-0.0508623	0.0501772	-0.00356557	0.0408737
	2010-08-01	-0.251893	-0.030849	0.07	0.154196	-0.0435328	0.48079	0.0181169	-0.0621729
	2010-09-01	-0.127597	-0.0258981	0.07	0.0481775	0.0259729	0.0510632	-0.0122683	0.0601482
	2010-10-01	0.00589972	-0.159324	0.07	0.108092	-0.116403	0.259437	0.0248002	0.0821176
	2010-11-01	0.011696	0.0880836	0.065	-0.08705	0.0845967	-0.129811	0.00631592	-0.0177512
	2010-12-01	-0.0385233	0.108601	0.065	-0.0475282	0.190789	-0.239246	8.12444e-05	-0.0717075
	2011-01-01	-0.0591152	-0.00137594	0.065	-0.0175983	-0.0979948	0.0164891	-0.0219586	-0.017421
	2011-02-01	-0.101096	0.0204985	0.065	0.0589693	0.0145205	0.325511	0.0403296	-0.0203954
	2011-03-01	0.26889	0.0942122	0.065	-0.0420561	0.114772	0.23554	0.143607	-0.0583231
	2011-04-01	-0.114739	-0.00790337	0.065	-0.00328618	0.0434629	0.441648	0.0442062	0.0168931
	2011-05-01	-0.0072979	-0.0072979	0.065	0.152605	-0.139567	0.280333	0.0480682	0.0379677
	2011-06-01	0.0704103	-0.0354448	0.065	-0.0567972	-0.0696064	0.267811	0.0445405	0.0452751
	2011-07-01	0.313549	0.0408912	0.065	0.21823	0.150131	0.195584	0.185276	0.061079
	2011-08-01	-0.327814	-0.0999153	0.065	-0.0990398	-0.0803427	0.234046	-0.0908401	0.0122542
	2011-09-01	0.159065	0.0434596	0.065	0.0610402	0.130214	0.201485	0.117047	-0.00577795
	2011-10-01	-0.203125	-0.0761905	0.065	0.0328489	-0.0447552	0.0714368	-0.0511299	0.0414649
	2011-11-01	-0.0304902	0.0144158	0.0625	0.0268149	-0.0859568	0.537076	0.0705528	0.0859334
	2011-12-01	0.206284	0.0862199	0.0625	-0.0878079	0.00632405	-0.130961	0.0498347	0.0854433
	2012-01-01	0.0634359	0.0236686	0.0625	-0.177044	-0.0309045	0.163723	0.0241164	-0.0654309
	2012-02-01	-0.014286	-0.024923	0.0625	0.100764	0.0273228	0.0430413	0.0257334	0.122213
	2012-03-01	-0.0850512	0.00632205	0.0625	0.0100309	0.0583154	0.215775	0.0261202	0.00701814
	2012-04-01	-0.110305	-0.0602021	0.0625	0.135135	0.0834718	0.160932	0.0230324	0.00996898
	2012-05-01	0.0483736	-0.0202838	0.06	0.131282	-0.0332508	0.169357	0.0576932	0.0824321
	2012-06-01	0.576925	0.143205	0.06	0.0498064	0.0179077	0.0946095	0.217054	0.110966
	2012-07-01	0.0487159	0.102131	0.06	0.0377802	0.0985438	0.260353	0.0937485	-0.0438954
	2012-08-01	0.244024	0.0511124	0.06	0.0278685	-0.0783123	0.38494	0.133379	0.0127612
	2012-09-01	-0.102906	0.173333	0.06	-0.127032	0.165478	0.186754	0.036103	0.107584
	2012-10-01	0.0588774	0.0160166	0.06	0.103984	0.149846	0.28495	0.10465	-0.0925085
	2012-11-01	0.261803	0.0843231	0.06	0.0942101	0.571473	0.435542	0.252736	-0.0328181
	2012-12-01	0.021307	0.0566218	0.06	0.402634	0.119167	0.0893673	0.110058	0.233801
	2013-01-01	0.139244	0.201811	0.06	0.105091	0.38028	0.0808586	0.158075	0.131724
	2013-02-01	0.0722836	-0.0974999	0.06	-0.0380666	-0.0715579	0.21309	0.0300761	-0.0443261
	2013-03-01	-0.01119	0.0165765	0.06	-0.0518756	-0.0226305	0.326512	0.0437433	-0.00363969
	2013-04-01	-0.092688	0.0193177	0.06	-0.0289468	0.00926417	0.365489	0.0342498	0.0442245
	2013-05-01	-0.0849932	-0.0223542	0.06	0.11213	0.065263	0.336557	0.0545155	0.0889658
	2013-06-01	-0.367227	-0.152311	0.06	0.0951065	-0.0229487	0.325296	-0.0613302	-0.102318
	2013-07-01	0.18598	0.000393422	0.06	-0.0229733	-0.0930393	0.0547961	0.0530196	-0.0656431
	2013-08-01	0.361176	0.067673	0.06	0.055441	0.144407	-0.0896881	0.137169	0.0790155
	2013-09-01	0.145344	0.0130382	0.06	0.2869	0.0146228	0.547451	0.173243	0.0374354
	2013-10-01	0.152207	0.083698	0.06	0.0486413	0.166576	0.00865656	0.0959979	0.0203548
	2013-11-01	-0.0379541	0.0183516	0.06	0.118891	0.0732224	0.385564	0.0828744	0.013261
	2013-12-01	0.0946801	0.104292	0.06	0.00185981	0.0736108	0.0828594	0.0731403	-0.026092
	2014-01-01	0.17185	0.0799337	0.06	-0.0955325	0.0160977	0.178324	0.0832176	-0.0591176
	2014-02-01	-0.0232673	-0.0326009	0.06	-0.00868097	-0.0378535	0.213062	0.021056	-0.026058
	2014-03-01	-0.147009	0.027437	0.06	0.00798196	-0.38345	0.072014	-0.0728621	-0.0662576
	2014-04-01	-0.0577447	-0.0110176	0.06	-0.012064	-0.129197	0.210552	0.000397743	-0.0140448
	2014-05-01	-0.124053	-0.0628966	0.06	0.163004	-0.097018	0.390863	0.0294067	-0.0052043
	2014-06-01	0.271994	0.0718027	0.06	-0.0205533	0.0459203	0.345134	0.14947	0.120772
	2014-07-01	0.0357685	0.0487	0.06	0.13449	-0.012352	1.08823	0.198658	-0.0578912
	2014-08-01	0.0531178	0.0809051	0.06	0.121772	0.121172	0.434711	0.132114	0.0387972
	2014-09-01	-0.0554321	0.036667	0.06	-0.130205	-0.177951	0.276026	-0.00661829	0.0661401
	2014-10-01	0.170825	0.066765	0.06	-0.247819	-0.011195	0.106588	0.0451415	-0.066445
	2014-11-01	-0.359469	-0.0876896	0.06	0.119787	-0.0700716	0.0873869	-0.087075	0.0873386
	2014-12-01	0.0628934	0.107369	0.06	-0.0577114	0.0193815	0.192804	0.0639471	-0.0398276
	2015-01-01	0.0325694	0.0495381	0.06	-0.0394118	-0.0703485	0.154148	0.031295	-0.00191666
	2015-02-01	-0.133677	0.037944	0.06	-0.100078	-0.152335	0.658687	0.0338378	-0.113178
	2015-03-01	-0.0385233	0.0615354	0.06	-0.0526009	-0.121081	0.0794607	-0.00710469	-0.0111696
	2015-04-01	-0.0344226	0.0885746	0.06	0.167616	0.0413758	0.194442	0.0690233	0.0452743
	2015-05-01	0.107235	0.0416864	0.06	0.0751034	0.317746	0.535339	0.177763	0.0699172
	2015-06-01	-0.272812	-0.170077	0.06	0.0620472	0.186933	0.351047	-0.00795331	-0.00161225
	2015-07-01	-0.17102	-0.0148473	0.06	-0.245578	-0.245556	0.0680882	-0.102848	0.041309
	2015-08-01	-0.00350878	0.00599627	0.06	-0.000944504	0.0954937	0.0352863	0.0269735	-0.0194957
	2015-09-01	0.145324	0.086976	0.06	-0.094403	-0.0596348	-0.0713851	0.0303146	0.0709792
	2015-10-01	0.231618	0.0550121	0.06	-0.0320526	0.103749	1.0126	0.237507	0.0666092
	2015-11-01	-0.00301841	0.0528415	0.06	0.087393	0.0691837	0.147423	0.0586864	0.0864854
	2015-12-01	-0.107782	0.052104	0.06	0.0830731	0.239577	0.328216	0.0782009	-0.00591901
	2016-01-01	0.0252673	0.00126468	0.06	0.130368	0.118927	0.258196	0.08847	-0.0334143
	2016-02-01	0.280929	0.0409917	0.06	-0.133772	-0.00246822	0.477146	0.143394	-0.0721122
	2016-03-01	-0.235992	-0.113314	0.06	-0.0459571	-0.0141549	0.117024	-0.0669124	0.0401124
	2016-04-01	-0.106547	-0.0270508	0.06	0.0551093	-0.0734066	0.144131	-0.00775867	-0.0294479
	2016-05-01	0.165656	0.116085	0.06	-0.0761567	0.0199075	0.103777	0.079275	-0.0204557
	2016-06-01	0.146173	0.0563977	0.06	-0.0954293	-0.0163013	0.0920254	0.0555769	0.0216963
	2016-07-01	0.216166	0.0156662	0.06	0.0231302	0.0803657	0.27447	0.126566	-0.0443149
	2016-08-01	-0.13754	0.00309302	0.06	-0.00135414	0.0510511	0.257208	0.0135596	-0.0504707
	2016-09-01	0.21441	0.027989	0.06	-0.00460149	-0.102553	0.206309	0.0879947	-0.0181139
	2016-10-01	0.183148	0.123289	0.06	-0.0511243	-0.0247845	0.511119	0.140685	-0.0277107
	2016-11-01	0.00948174	0.126757	0.06	-0.106433	0.0465325	0.743857	0.127097	-0.238298
	2016-12-01	0.0523937	0.0326088	0.06	0.356189	0.268818	0.0167595	0.11988	-0.131368
	2017-01-01	0.0380719	0.0899648	0.06	-0.392652	0.229995	-0.140544	-0.0110131	0.104758
	2017-02-01	-0.421104	-0.200459	0.06	0.0397041	-0.166813	0.275665	-0.119159	-0.0915481
	2017-03-01	-0.0397462	-0.0724732	0.06	-0.101281	-0.0451983	0.191142	-0.00675755	-0.0508997
	2017-04-01	-0.206204	-0.0761423	0.06	0.312363	-0.153195	0.243394	-0.00371252	-0.0287949
	2017-05-01	0.179892	0.109747	0.06	-0.137234	0.0458672	-0.0461476	0.0560024	0.0272071
	2017-06-01	-0.229243	-0.105052	0.06	0.0341915	-0.160396	0.173034	-0.0652438	-0.0542871
	2017-07-01	-0.298723	-0.178062	0.06	0.160092	-0.114028	0.502905	-0.0237914	-0.0439704
	2017-08-01	0.22552	0.0887347	0.06	-0.143814	0.0800383	-0.00166584	0.0763332	-0.0362438
	2017-09-01	0.0987565	0.0211829	0.06	-0.160352	0.129239	0.0552568	0.0432629	-0.00963155
	2017-10-01	-0.127651	-0.155012	0.06	-0.347044	0.0599919	0.309332	-0.0468621	-0.0838312
	2017-11-01	-0.209395	-0.27526	0.06	0.00731547	0.0408609	0.5128	-0.0104391	-0.0241946
	2017-12-01	-0.112975	-0.142838	0.06	0.386942	-0.201182	0.585606	0.0660824	-0.111494
	2018-01-01	0.260564	0.159528	0.06	-0.228012	0.039105	0.280234	0.118855	0.0816681
	2018-02-01	-0.266879	-0.107024	0.06	0.0282167	-0.0124306	0.175019	-0.055711	-0.0276701
	2018-03-01	-0.187584	-0.0409915	0.06	0.096128	0.0227559	-0.00882855	-0.0351578	0.0277478
	2018-04-01	0.0797067	0.168247	0.06	-0.0249632	0.126711	0.340453	0.118552	-0.0127542
	2018-05-01	0.248623	0.0919343	0.06	0.0951251	0.169011	0.0445542	0.136839	-0.000102812
	2018-06-01	0.358795	0.312961	0.06	-0.19289	0.200852	0.163824	0.180334	0.0349916
	2018-07-01	0.188162	-0.0320331	0.06	0.0683482	-0.137274	0.16182	0.0710264	0.0162724
	2018-08-01	-0.0142041	0.0808821	0.06	0.08567	0.113129	0.217967	0.0756056	0.136025
	2018-09-01	-0.0653079	-0.00915576	0.06	0.200896	0.0574186	0.145351	0.0462705	0.0984131
	2018-10-01	0.208655	0.0835336	0.06	-0.208398	-0.0840994	0.0969597	0.0521866	-0.0115044
	2018-11-01	-0.0929539	-0.0667316	0.06	0.0882193	0.0110145	0.125876	0.00463867	0.0668636
	2018-12-01	0.147042	0.0919152	0.06	-0.0263809	-0.0292083	0.149094	0.077072	0.0632896
	2021-01-01	-0.0354702	0.0245534	0.06	0.0414547	0.0398673	0.0643924	0.0227611	0.0234911
	2021-02-01	-0.0864407	-0.0450867	0.06	-0.00465025	-0.139102	0.155535	-0.0208836	0.152741
	2021-03-01	0.0369635	0.0129765	0.06	-0.133814	-0.132845	0.242412	0.0175223	-0.0841771
	2021-04-01	-0.0464218	0.0358223	0.06	0.0413781	0.0732907	0.288305	0.0579933	0.035402
	2021-05-01	0.0800759	-0.000909463	0.06	-0.0299862	0.0729076	0.196672	0.065548	0.108024
	2021-06-01	-0.12288	-0.0355213	0.06	-0.000291285	-0.120605	0.209548	-0.0189469	0.0222919
	2021-07-01	0.0725932	0.0449897	0.06	0.0569212	-0.0417537	0.13079	0.0565906	-0.0236282
	2021-08-01	0.00918203	0.0316553	0.06	-0.0837346	0.0430896	0.137218	0.0295132	-0.0294826
	2021-09-01	0.0674684	0.0191479	0.06	0.112739	0.045018	0.0900215	0.0659804	0.0136489
	2021-10-01	0.207567	0.084757	0.06	-0.106208	-0.0713835	0.155121	0.0767741	0.0363409
	2021-11-01	0.137193	0.00834359	0.06	-0.141116	0.0195194	0.130003	0.0501622	0.110198
	2021-12-01	-0.0560101	-0.0289986	0.06	0.0467926	0.0425819	0.123173	0.0187899	-0.0543565
	2022-01-01	-0.0343331	0.0103406	0.06	-0.102921	-0.11628	0.299927	0.0117715	-0.0470982
	2022-02-01	-0.189393	-0.129866	0.06	0.0133931	-0.0755697	0.301661	-0.0298809	0.018577
	2022-03-01	-0.00182116	0.00671688	0.06	-0.0988471	-0.0729308	0.203779	0.0135822	-0.062376
	2022-04-01	0.0566925	0.0549974	0.06	0.130871	0.0733046	0.289546	0.103158	0.00202189
	2022-05-01	-0.0382704	-0.0144136	0.06	-0.0638761	-0.111556	0.0923396	-0.0162924	0.0353704
	2022-06-01	-0.0563166	-0.0201195	0.06	0.0390833	-0.0223606	0.0922551	0.005175	-0.00370813
	2022-07-01	0.0224644	0.00877335	0.06	0.033909	0.0108564	0.119314	0.039683	-0.0344843
	2022-08-01	-0.0793333	-0.0289644	0.06	-0.091844	-0.101573	0.29029	-0.00439394	-0.00524579
	2022-09-01	-0.162401	-0.0761369	0.06	0.0424065	0.0102695	0.150625	-0.0196626	-0.0145639
	2022-10-01	-0.0468119	-0.0420674	0.06	0.00272599	-0.0083715	0.193907	0.0160815	0.00188456
	2022-11-01	0.123913	0.066455	0.06	-0.200957	-0.142638	0.0372012	0.00969801	-0.0380548
	2022-12-01	-0.162185	-0.0514775	0.06	0.0628319	-0.0710348	0.151234	-0.0246882	-0.105053
	2023-01-01	-0.213819	-0.0951461	0.06	0.169541	0.00825973	0.0469046	-0.0340112	-0.00456941
	2023-02-01	0.213819	0.140649	0.06	-0.0808448	0.182444	0.0676971	0.11394	-0.00453742
	2023-03-01	0.14679	0.0257006	0.095	-0.109471	0.0280632	0.154099	0.0695675	-0.0464009
	2023-04-01	-0.0664316	-0.00177617	0.095	-0.0774439	-0.150511	0.208984	-0.00837283	0.00675173
	2023-05-01	-0.0415921	-0.0179733	0.09	-0.0435664	-0.123538	0.213625	0.00505191	0.00348351
	2023-06-01	-0.18916	-0.0796482	0.09	0.0898445	-0.081689	0.12822	-0.0330846	0.0207493
	2023-07-01	0.127547	0.081947	0.09	-0.10151	-0.0268975	0.0895851	0.0554598	-0.0494266
	2023-08-01	-0.0883492	-0.0100965	0.09	-0.0259671	-0.0246294	0.190604	0.00617323	0.0532726
	2023-09-01	-0.0255679	-0.0026128	0.09	0.0438829	0.0545916	0.376286	0.0730016	0.0247797
	2023-10-01	0.18389	0.0913472	0.09	-0.164985	-0.00716781	0.079082	0.0651508	0.0339533
	2023-11-01	-0.0610838	-0.00281185	0.09	0.0886991	0.122448	0.173063	0.04989	0.0249189
	2023-12-01	0.122803	0.038024	0.09	-0.0183098	-0.0815109	0.0772289	0.0501482	0.0144421
	2024-01-01	0.05334	0.0281691	0.09	-0.0862826	-0.0353987	0.0897002	0.0275526	-0.0188225
	2024-02-01	-0.0794609	-0.00896325	0.0875	-0.144511	-0.0656008	0.109776	-0.0258172	-0.0607709
	2024-03-01	-0.175727	-0.0595606	0.0875	-0.108516	-0.0938114	0.560294	0.00492175	-0.0369532
	2024-04-01	-0.0532225	0.0020092	0.085	0.024129	-0.0669514	0.221538	0.0227543	-0.000563263
	2024-05-01	0.0755076	0.0404777	0.0825	-0.0933596	-0.0691378	0.0562082	0.0239577	0.0136339
	2024-06-01	-0.125457	-0.00764354	0.0825	-0.0334755	-0.154407	0.275436	-0.0126434	0.00326653
	2024-07-01	-0.0860465	-0.0253217	0.0825	-0.0062363	0.0446082	0.309043	0.0332143	-0.0229116
	2024-08-01	-0.206436	-0.0514578	0.1025	0.164851	-0.0237023	0.588331	0.0525215	-0.0358629
	2024-09-01	-0.0755896	-0.0186434	0.1025	-0.00994904	0.0478686	0.0805798	0.00731097	-0.0556174
	2024-10-01	0.079765	0.0433532	0.09	-0.0194659	0.0239333	-0.0292185	0.0383046	0.0765207
	2024-11-01	0.1441	0.0866006	0.0875	-0.158209	0.106406	0.29358	0.100583	0.014658
	2024-12-01	-0.0640576	-0.00386398	0.0875	0.0514995	0.106795	0.206254	0.0457241	0.0497405
INFOSYS	2010-02-01	0.189138	0.066005	0.08	0.101765	0.116491	0.613728	0.193752	-0.124105
	2010-03-01	-0.324773	-0.0842839	0.07	0.122095	0.0595909	0.632933	0.0215412	0.0971156
	2010-04-01	-0.187347	-0.20217	0.07	0.193767	-0.293206	0.18981	-0.059499	0.169499
	2010-05-01	-0.0416036	0.0182348	0.07	-0.00302115	0.00731026	0.383491	0.0561153	-0.143252
	2010-06-01	-0.0491228	0.0346041	0.07	0.0833741	0.0985724	0.34602	0.0763321	0.0101454
	2010-07-01	-0.00595996	-0.0806981	0.07	0.100516	-0.0508623	0.0501772	0.0110304	0.0408737
	2010-08-01	0.00561913	-0.030849	0.07	0.154196	-0.0435328	0.48079	0.0916918	-0.0621729
	2010-09-01	-0.0923637	-0.0258981	0.07	0.0481775	0.0259729	0.0510632	-0.0022017	0.0601482
	2010-10-01	-0.386199	-0.159324	0.07	0.108092	-0.116403	0.259437	-0.0872279	0.0821176
	2010-11-01	0.223082	0.0880836	0.065	-0.08705	0.0845967	-0.129811	0.0667118	-0.0177512
	2010-12-01	0.266983	0.108601	0.065	-0.0475282	0.190789	-0.239246	0.0873688	-0.0717075
	2011-01-01	0.0613491	-0.00137594	0.065	-0.0175983	-0.0979948	0.0164891	0.0124598	-0.017421
	2011-02-01	-0.0545901	0.0204985	0.065	0.0589693	0.0145205	0.325511	0.053617	-0.0203954
	2011-03-01	-0.0563699	0.0942122	0.065	-0.0420561	0.114772	0.23554	0.0506755	-0.0583231
	2011-04-01	-0.0148954	-0.00790337	0.065	-0.00328618	0.0434629	0.441648	0.0727329	0.0168931
	2011-05-01	0.051127	-0.0072979	0.065	0.152605	-0.139567	0.280333	0.064761	0.0379677
	2011-06-01	-0.118303	-0.0354448	0.065	-0.0567972	-0.0696064	0.267811	-0.00937769	0.0452751
	2011-07-01	-0.0198492	0.0408912	0.065	0.21823	0.150131	0.195584	0.0900197	0.061079
	2011-08-01	-0.0828426	-0.0999153	0.065	-0.0990398	-0.0803427	0.234046	-0.0208482	0.0122542
	2011-09-01	0.174597	0.0434596	0.065	0.0610402	0.130214	0.201485	0.121485	-0.00577795
	2011-10-01	-0.0489847	-0.0761905	0.065	0.0328489	-0.0447552	0.0714368	-0.00708993	0.0414649
	2011-11-01	0.127065	0.0144158	0.0625	0.0268149	-0.0859568	0.537076	0.115568	0.0859334
	2011-12-01	0.183197	0.0862199	0.0625	-0.0878079	0.00632405	-0.130961	0.0432383	0.0854433
	2012-01-01	0.0162758	0.0236686	0.0625	-0.177044	-0.0309045	0.163723	0.0106421	-0.0654309
	2012-02-01	-0.068405	-0.024923	0.0625	0.100764	0.0273228	0.0430413	0.0102708	0.122213
	2012-03-01	-0.0434118	0.00632205	0.0625	0.0100309	0.0583154	0.215775	0.0380172	0.00701814
	2012-04-01	-0.0215816	-0.0602021	0.0625	0.135135	0.0834718	0.160932	0.0483819	0.00996898
	2012-05-01	-0.349354	-0.0202838	0.06	0.131282	-0.0332508	0.169357	-0.0559433	0.0824321
	2012-06-01	-0.036084	0.143205	0.06	0.0498064	0.0179077	0.0946095	0.0419087	0.110966
	2012-07-01	0.120083	0.102131	0.06	0.0377802	0.0985438	0.260353	0.114139	-0.0438954
	2012-08-01	0.175255	0.0511124	0.06	0.0278685	-0.0783123	0.38494	0.113731	0.0127612
	2012-09-01	0.0300473	0.173333	0.06	-0.127032	0.165478	0.186754	0.0740897	0.107584
	2012-10-01	0.161489	0.0160166	0.06	0.103984	0.149846	0.28495	0.133968	-0.0925085
	2012-11-01	0.0849147	0.0843231	0.06	0.0942101	0.571473	0.435542	0.202197	-0.0328181
	2012-12-01	0.0313942	0.0566218	0.06	0.402634	0.119167	0.0893673	0.11294	0.233801
	2013-01-01	0.0979451	0.201811	0.06	0.105091	0.38028	0.0808586	0.146276	0.131724
	2013-02-01	-0.0835074	-0.0974999	0.06	-0.0380666	-0.0715579	0.21309	-0.0144356	-0.0443261
	2013-03-01	0.0202359	0.0165765	0.06	-0.0518756	-0.0226305	0.326512	0.0527221	-0.00363969
	2013-04-01	-0.0619151	0.0193177	0.06	-0.0289468	0.00926417	0.365489	0.043042	0.0442245
	2013-05-01	0.0362471	-0.0223542	0.06	0.11213	0.065263	0.336557	0.0891556	0.0889658
	2013-06-01	0.0290761	-0.152311	0.06	0.0951065	-0.0229487	0.325296	0.0518993	-0.102318
	2013-07-01	0.0645395	0.000393422	0.06	-0.0229733	-0.0930393	0.0547961	0.0183223	-0.0656431
	2013-08-01	0.0891122	0.067673	0.06	0.055441	0.144407	-0.0896881	0.0594368	0.0790155
	2013-09-01	0.0295338	0.0130382	0.06	0.2869	0.0146228	0.547451	0.140154	0.0374354
	2013-10-01	0.0608801	0.083698	0.06	0.0486413	0.166576	0.00865656	0.0699045	0.0203548
	2013-11-01	0.114885	0.0183516	0.06	0.118891	0.0732224	0.385564	0.126543	0.013261
	2013-12-01	0.0849025	0.104292	0.06	0.00185981	0.0736108	0.0828594	0.0703467	-0.026092
	2014-01-01	0.0188793	0.0799337	0.06	-0.0955325	0.0160977	0.178324	0.0395116	-0.0591176
	2014-02-01	-0.0227813	-0.0326009	0.06	-0.00868097	-0.0378535	0.213062	0.0211949	-0.026058
	2014-03-01	0.0541312	0.027437	0.06	0.00798196	-0.38345	0.072014	-0.0153935	-0.0662576
	2014-04-01	0.022068	-0.0110176	0.06	-0.012064	-0.129197	0.210552	0.0232014	-0.0140448
	2014-05-01	-0.154826	-0.0628966	0.06	0.163004	-0.097018	0.390863	0.0206142	-0.0052043
	2014-06-01	0.139276	0.0718027	0.06	-0.0205533	0.0459203	0.345134	0.111551	0.120772
	2014-07-01	0.0657915	0.0487	0.06	0.13449	-0.012352	1.08823	0.207236	-0.0578912
	2014-08-01	-0.0222965	0.0809051	0.06	0.121772	0.121172	0.434711	0.110567	0.0387972
	2014-09-01	0.0369313	0.036667	0.06	-0.130205	-0.177951	0.276026	0.0197713	0.0661401
	2014-10-01	0.0677922	0.066765	0.06	-0.247819	-0.011195	0.106588	0.0157034	-0.066445
	2014-11-01	0.0130208	-0.0876896	0.06	0.119787	-0.0700716	0.0873869	0.0193506	0.0873386
	2014-12-01	0.0939209	0.107369	0.06	-0.0577114	0.0193815	0.192804	0.0728122	-0.0398276
	2015-01-01	0.0474753	0.0495381	0.06	-0.0394118	-0.0703485	0.154148	0.0355538	-0.00191666
	2015-02-01	-0.0520967	0.037944	0.06	-0.100078	-0.152335	0.658687	0.0571464	-0.113178
	2015-03-01	0.00922152	0.0615354	0.06	-0.0526009	-0.121081	0.0794607	0.00653668	-0.0111696
	2015-04-01	0.0960775	0.0885746	0.06	0.167616	0.0413758	0.194442	0.106309	0.0452743
	2015-05-01	0.0070088	0.0416864	0.06	0.0751034	0.317746	0.535339	0.149127	0.0699172
	2015-06-01	-0.0920414	-0.170077	0.06	0.0620472	0.186933	0.351047	0.0436954	-0.00161225
	2015-07-01	0.0889078	-0.0148473	0.06	-0.245578	-0.245556	0.0680882	-0.0285825	0.041309
	2015-08-01	0.0551835	0.00599627	0.06	-0.000944504	0.0954937	0.0352863	0.0437427	-0.0194957
	2015-09-01	0.0827874	0.086976	0.06	-0.094403	-0.0596348	-0.0713851	0.0124469	0.0709792
	2015-10-01	0.0213934	0.0550121	0.06	-0.0320526	0.103749	1.0126	0.177443	0.0666092
	2015-11-01	0.119653	0.0528415	0.06	0.087393	0.0691837	0.147423	0.0937352	0.0864854
	2015-12-01	0.0515559	0.052104	0.06	0.0830731	0.239577	0.328216	0.123726	-0.00591901
	2016-01-01	0.0347417	0.00126468	0.06	0.130368	0.118927	0.258196	0.091177	-0.0334143
	2016-02-01	-0.003129	0.0409917	0.06	-0.133772	-0.00246822	0.477146	0.0622343	-0.0721122
	2016-03-01	-0.0789802	-0.113314	0.06	-0.0459571	-0.0141549	0.117024	-0.0220518	0.0401124
	2016-04-01	-0.0849768	-0.0270508	0.06	0.0551093	-0.0734066	0.144131	-0.00159578	-0.0294479
	2016-05-01	0.0643939	0.116085	0.06	-0.0761567	0.0199075	0.103777	0.0503428	-0.0204557
	2016-06-01	-0.0563141	0.0563977	0.06	-0.0954293	-0.0163013	0.0920254	-0.00227652	0.0216963
	2016-07-01	0.00273027	0.0156662	0.06	0.0231302	0.0803657	0.27447	0.0655846	-0.0443149
	2016-08-01	-0.0232378	0.00309302	0.06	-0.00135414	0.0510511	0.257208	0.0462175	-0.0504707
	2016-09-01	-0.0205069	0.027989	0.06	-0.00460149	-0.102553	0.206309	0.0208757	-0.0181139
	2016-10-01	0.0237398	0.123289	0.06	-0.0511243	-0.0247845	0.511119	0.0951398	-0.0277107
	2016-11-01	0.00617399	0.126757	0.06	-0.106433	0.0465325	0.743857	0.126152	-0.238298
	2016-12-01	-0.180617	0.0326088	0.06	0.356189	0.268818	0.0167595	0.0533057	-0.131368
	2017-01-01	0.0884215	0.0899648	0.06	-0.392652	0.229995	-0.140544	0.00337247	0.104758
	2017-02-01	-0.092021	-0.200459	0.06	0.0397041	-0.166813	0.275665	-0.0251351	-0.0915481
	2017-03-01	-0.0827901	-0.0724732	0.06	-0.101281	-0.0451983	0.191142	-0.0190558	-0.0508997
	2017-04-01	0.0100994	-0.0761423	0.06	0.312363	-0.153195	0.243394	0.0580883	-0.0287949
	2017-05-01	0.186858	0.109747	0.06	-0.137234	0.0458672	-0.0461476	0.0579925	0.0272071
	2017-06-01	0.0874495	-0.105052	0.06	0.0341915	-0.160396	0.173034	0.0252396	-0.0542871
	2017-07-01	-0.0690734	-0.178062	0.06	0.160092	-0.114028	0.502905	0.0418228	-0.0439704
	2017-08-01	-0.104805	0.0887347	0.06	-0.143814	0.0800383	-0.00166584	-0.0180454	-0.0362438
	2017-09-01	0.0795804	0.0211829	0.06	-0.160352	0.129239	0.0552568	0.037784	-0.00963155
	2017-10-01	-0.202861	-0.155012	0.06	-0.347044	0.0599919	0.309332	-0.0683505	-0.0838312
	2017-11-01	-0.0500122	-0.27526	0.06	0.00731547	0.0408609	0.5128	0.0350988	-0.0241946
	2017-12-01	-0.131813	-0.142838	0.06	0.386942	-0.201182	0.585606	0.0607003	-0.111494
	2018-01-01	-0.0651815	0.159528	0.06	-0.228012	0.039105	0.280234	0.0257848	0.0816681
	2018-02-01	0.122512	-0.107024	0.06	0.0282167	-0.0124306	0.175019	0.0555437	-0.0276701
	2018-03-01	-0.0485147	-0.0409915	0.06	0.096128	0.0227559	-0.00882855	0.00457635	0.0277478
	2018-04-01	0.152162	0.168247	0.06	-0.0249632	0.126711	0.340453	0.139253	-0.0127542
	2018-05-01	0.0613786	0.0919343	0.06	0.0951251	0.169011	0.0445542	0.0833403	-0.000102812
	2018-06-01	0.112317	0.312961	0.06	-0.19289	0.200852	0.163824	0.109911	0.0349916
	2018-07-01	0.0619944	-0.0320331	0.06	0.0683482	-0.137274	0.16182	0.0349785	0.0162724
	2018-08-01	0.144736	0.0808821	0.06	0.08567	0.113129	0.217967	0.121017	0.136025
	2018-09-01	0.0416914	-0.00915576	0.06	0.200896	0.0574186	0.145351	0.0768417	0.0984131
	2018-10-01	0.07641	0.0835336	0.06	-0.208398	-0.0840994	0.0969597	0.0144023	-0.0115044
	2018-11-01	-0.0574895	-0.0667316	0.06	0.0882193	0.0110145	0.125876	0.0147714	0.0668636
	2018-12-01	0.0822787	0.0919152	0.06	-0.0263809	-0.0292083	0.149094	0.0585682	0.0632896
	2021-01-01	0.0823842	0.0245534	0.06	0.0414547	0.0398673	0.0643924	0.0564337	0.0234911
	2021-02-01	-0.0639569	-0.0450867	0.06	-0.00465025	-0.139102	0.155535	-0.0144597	0.152741
	2021-03-01	0.0791801	0.0129765	0.06	-0.133814	-0.132845	0.242412	0.0295842	-0.0841771
	2021-04-01	0.0110894	0.0358223	0.06	0.0413781	0.0732907	0.288305	0.074425	0.035402
	2021-05-01	0.0091141	-0.000909463	0.06	-0.0299862	0.0729076	0.196672	0.0452732	0.108024
	2021-06-01	-0.0204875	-0.0355213	0.06	-0.000291285	-0.120605	0.209548	0.010308	0.0222919
	2021-07-01	0.0325118	0.0449897	0.06	0.0569212	-0.0417537	0.13079	0.0451387	-0.0236282
	2021-08-01	0.0251441	0.0316553	0.06	-0.0837346	0.0430896	0.137218	0.0340737	-0.0294826
	2021-09-01	-0.0158383	0.0191479	0.06	0.112739	0.045018	0.0900215	0.0421785	0.0136489
	2021-10-01	0.119404	0.084757	0.06	-0.106208	-0.0713835	0.155121	0.0515849	0.0363409
	2021-11-01	-0.0245069	0.00834359	0.06	-0.141116	0.0195194	0.130003	0.0039622	0.110198
	2021-12-01	0.0233296	-0.0289986	0.06	0.0467926	0.0425819	0.123173	0.0414584	-0.0543565
	2022-01-01	0.109873	0.0103406	0.06	-0.102921	-0.11628	0.299927	0.0529734	-0.0470982
	2022-02-01	-0.112863	-0.129866	0.06	0.0133931	-0.0755697	0.301661	-0.00801534	0.018577
	2022-03-01	-0.00221983	0.00671688	0.06	-0.0988471	-0.0729308	0.203779	0.0134683	-0.062376
	2022-04-01	0.0430981	0.0549974	0.06	0.130871	0.0733046	0.289546	0.0992736	0.00202189
	2022-05-01	-0.0963501	-0.0144136	0.06	-0.0638761	-0.111556	0.0923396	-0.0328866	0.0353704
	2022-06-01	-0.0417484	-0.0201195	0.06	0.0390833	-0.0223606	0.0922551	0.00933735	-0.00370813
	2022-07-01	0.0457097	0.00877335	0.06	0.033909	0.0108564	0.119314	0.0463245	-0.0344843
	2022-08-01	-0.0644715	-0.0289644	0.06	-0.091844	-0.101573	0.29029	-0.000147702	-0.00524579
	2022-09-01	-0.170724	-0.0761369	0.06	0.0424065	0.0102695	0.150625	-0.0220406	-0.0145639
	2022-10-01	0.0653817	-0.0420674	0.06	0.00272599	-0.0083715	0.193907	0.0481368	0.00188456
	2022-11-01	0.135226	0.066455	0.06	-0.200957	-0.142638	0.0372012	0.0129305	-0.0380548
	2022-12-01	-0.0507475	-0.0514775	0.06	0.0628319	-0.0710348	0.151234	0.00715115	-0.105053
	2023-01-01	0.041728	-0.0951461	0.06	0.169541	0.00825973	0.0469046	0.0390021	-0.00456941
	2023-02-01	-0.0186676	0.140649	0.06	-0.0808448	0.182444	0.0676971	0.0475156	-0.00453742
	2023-03-01	0.031666	0.0257006	0.095	-0.109471	0.0280632	0.154099	0.0366749	-0.0464009
	2023-04-01	0.00158008	-0.00177617	0.095	-0.0774439	-0.150511	0.208984	0.0110591	0.00675173
	2023-05-01	-0.142362	-0.0179733	0.09	-0.0435664	-0.123538	0.213625	-0.0237394	0.00348351
	2023-06-01	-0.034069	-0.0796482	0.09	0.0898445	-0.081689	0.12822	0.0112271	0.0207493
	2023-07-01	0.0450921	0.081947	0.09	-0.10151	-0.0268975	0.0895851	0.0319013	-0.0494266
	2023-08-01	-0.124983	-0.0100965	0.09	-0.0259671	-0.0246294	0.190604	-0.00429361	0.0532726
	2023-09-01	0.0697527	-0.0026128	0.09	0.0438829	0.0545916	0.376286	0.100236	0.0247797
	2023-10-01	0.0983958	0.0913472	0.09	-0.164985	-0.00716781	0.079082	0.0407239	0.0339533
	2023-11-01	-0.088718	-0.00281185	0.09	0.0886991	0.122448	0.173063	0.0419945	0.0249189
	2023-12-01	0.0211515	0.038024	0.09	-0.0183098	-0.0815109	0.0772289	0.021105	0.0144421
	2024-01-01	-0.0547485	0.0281691	0.09	-0.0862826	-0.0353987	0.0897002	-0.00332985	-0.0188225
	2024-02-01	0.182289	-0.00896325	0.0875	-0.144511	-0.0656008	0.109776	0.0489685	-0.0607709
	2024-03-01	0.0502678	-0.0595606	0.0875	-0.108516	-0.0938114	0.560294	0.0694917	-0.0369532
	2024-04-01	0.018784	0.0020092	0.085	0.024129	-0.0669514	0.221538	0.0433275	-0.000563263
	2024-05-01	-0.261132	0.0404777	0.0825	-0.0933596	-0.0691378	0.0562082	-0.0722252	0.0136339
	2024-06-01	0.0948052	-0.00764354	0.0825	-0.0334755	-0.154407	0.275436	0.0502886	0.00326653
	2024-07-01	-0.0448017	-0.0253217	0.0825	-0.0062363	0.0446082	0.309043	0.0449985	-0.0229116
	2024-08-01	0.224428	-0.0514578	0.1025	0.164851	-0.0237023	0.588331	0.175625	-0.0358629
	2024-09-01	0.025302	-0.0186434	0.1025	-0.00994904	0.0478686	0.0805798	0.0361371	-0.0556174
	2024-10-01	-0.0232435	0.0433532	0.09	-0.0194659	0.0239333	-0.0292185	0.00887358	0.0765207
	2024-11-01	0.083237	0.0866006	0.0875	-0.158209	0.106406	0.29358	0.083193	0.014658
	2024-12-01	0.0187447	-0.00386398	0.0875	0.0514995	0.106795	0.206254	0.0693819	0.0497405
PRISM CEMENT	2010-02-01	0.0571584	0.066005	0.08	0.101765	0.116491	0.613728	0.156044	-0.124105
	2010-03-01	-0.0719735	-0.0842839	0.07	0.122095	0.0595909	0.632933	0.0937697	0.0971156
	2010-04-01	-0.343963	-0.20217	0.07	0.193767	-0.293206	0.18981	-0.104246	0.169499
	2010-05-01	0.0612436	0.0182348	0.07	-0.00302115	0.00731026	0.383491	0.0855003	-0.143252
	2010-06-01	0.0346041	0.0346041	0.07	0.0833741	0.0985724	0.34602	0.100254	0.0101454
	2010-07-01	-0.104261	-0.0806981	0.07	0.100516	-0.0508623	0.0501772	-0.0170556	0.0408737
	2010-08-01	-0.0449514	-0.030849	0.07	0.154196	-0.0435328	0.48079	0.0772431	-0.0621729
	2010-09-01	0.0227283	-0.0258981	0.07	0.0481775	0.0259729	0.0510632	0.0306817	0.0601482
	2010-10-01	-0.184571	-0.159324	0.07	0.108092	-0.116403	0.259437	-0.0296201	0.0821176
	2010-11-01	0.138586	0.0880836	0.065	-0.08705	0.0845967	-0.129811	0.0425702	-0.0177512
	2010-12-01	0.353139	0.108601	0.065	-0.0475282	0.190789	-0.239246	0.111985	-0.0717075
	2011-01-01	-0.0953102	-0.00137594	0.065	-0.0175983	-0.0979948	0.0164891	-0.0323	-0.017421
	2011-02-01	-0.0657514	0.0204985	0.065	0.0589693	0.0145205	0.325511	0.0504281	-0.0203954
	2011-03-01	0.00966191	0.0942122	0.065	-0.0420561	0.114772	0.23554	0.0695417	-0.0583231
	2011-04-01	-0.0800427	-0.00790337	0.065	-0.00328618	0.0434629	0.441648	0.0541194	0.0168931
	2011-05-01	0.0103628	-0.0072979	0.065	0.152605	-0.139567	0.280333	0.0531141	0.0379677
	2011-06-01	0.0981179	-0.0354448	0.065	-0.0567972	-0.0696064	0.267811	0.052457	0.0452751
	2011-07-01	0.383417	0.0408912	0.065	0.21823	0.150131	0.195584	0.205239	0.061079
	2011-08-01	-0.402285	-0.0999153	0.065	-0.0990398	-0.0803427	0.234046	-0.112118	0.0122542
	2011-09-01	0.0188685	0.0434596	0.065	0.0610402	0.130214	0.201485	0.0769907	-0.00577795
	2011-10-01	-0.108481	-0.0761905	0.065	0.0328489	-0.0447552	0.0714368	-0.0240888	0.0414649
	2011-11-01	0.0307717	0.0144158	0.0625	0.0268149	-0.0859568	0.537076	0.0880562	0.0859334
	2011-12-01	0.149812	0.0862199	0.0625	-0.0878079	0.00632405	-0.130961	0.0336999	0.0854433
	2012-01-01	0.0236686	0.0236686	0.0625	-0.177044	-0.0309045	0.163723	0.0127543	-0.0654309
	2012-02-01	-0.139762	-0.024923	0.0625	0.100764	0.0273228	0.0430413	-0.0101169	0.122213
	2012-03-01	-0.040822	0.00632205	0.0625	0.0100309	0.0583154	0.215775	0.0387571	0.00701814
	2012-04-01	-0.157629	-0.0602021	0.0625	0.135135	0.0834718	0.160932	0.00951118	0.00996898
	2012-05-01	-0.0202838	-0.0202838	0.06	0.131282	-0.0332508	0.169357	0.0380768	0.0824321
	2012-06-01	0.320669	0.143205	0.06	0.0498064	0.0179077	0.0946095	0.143838	0.110966
	2012-07-01	0.228439	0.102131	0.06	0.0377802	0.0985438	0.260353	0.145098	-0.0438954
	2012-08-01	0.306863	0.0511124	0.06	0.0278685	-0.0783123	0.38494	0.151334	0.0127612
	2012-09-01	0.184047	0.173333	0.06	-0.127032	0.165478	0.186754	0.11809	0.107584
	2012-10-01	-0.114019	0.0160166	0.06	0.103984	0.149846	0.28495	0.0552514	-0.0925085
	2012-11-01	-0.0962768	0.0843231	0.06	0.0942101	0.571473	0.435542	0.150428	-0.0328181
	2012-12-01	0.143455	0.0566218	0.06	0.402634	0.119167	0.0893673	0.144957	0.233801
	2013-01-01	0.199832	0.201811	0.06	0.105091	0.38028	0.0808586	0.175387	0.131724
	2013-02-01	-0.348621	-0.0974999	0.06	-0.0380666	-0.0715579	0.21309	-0.0901824	-0.0443261
	2013-03-01	-0.0894451	0.0165765	0.06	-0.0518756	-0.0226305	0.326512	0.0213847	-0.00363969
	2013-04-01	0.0193177	0.0193177	0.06	-0.0289468	0.00926417	0.365489	0.0662514	0.0442245
	2013-05-01	0.287682	-0.0223542	0.06	0.11213	0.065263	0.336557	0.160994	0.0889658
	2013-06-01	-0.136041	-0.152311	0.06	0.0951065	-0.0229487	0.325296	0.00472303	-0.102318
	2013-07-01	-0.0892981	0.000393422	0.06	-0.0229733	-0.0930393	0.0547961	-0.0256313	-0.0656431
	2013-08-01	0.234073	0.067673	0.06	0.055441	0.144407	-0.0896881	0.100854	0.0790155
	2013-09-01	0.203828	0.0130382	0.06	0.2869	0.0146228	0.547451	0.189952	0.0374354
	2013-10-01	0.083698	0.083698	0.06	0.0486413	0.166576	0.00865656	0.0764239	0.0203548
	2013-11-01	-0.112478	0.0183516	0.06	0.118891	0.0732224	0.385564	0.0615819	0.013261
	2013-12-01	0.174353	0.104292	0.06	0.00185981	0.0736108	0.0828594	0.0959041	-0.026092
	2014-01-01	0.444686	0.0799337	0.06	-0.0955325	0.0160977	0.178324	0.161171	-0.0591176
	2014-02-01	0.0253178	-0.0326009	0.06	-0.00868097	-0.0378535	0.213062	0.0349375	-0.026058
	2014-03-01	-0.0125788	0.027437	0.06	0.00798196	-0.38345	0.072014	-0.0344535	-0.0662576
	2014-04-01	-0.0744326	-0.0110176	0.06	-0.012064	-0.129197	0.210552	-0.00437024	-0.0140448
	2014-05-01	-0.165196	-0.0628966	0.06	0.163004	-0.097018	0.390863	0.0176514	-0.0052043
	2014-06-01	0.0368463	0.0718027	0.06	-0.0205533	0.0459203	0.345134	0.0822852	0.120772
	2014-07-01	-0.0612708	0.0487	0.06	0.13449	-0.012352	1.08823	0.170932	-0.0578912
	2014-08-01	0.178192	0.0809051	0.06	0.121772	0.121172	0.434711	0.167849	0.0387972
	2014-09-01	0.188052	0.036667	0.06	-0.130205	-0.177951	0.276026	0.0629487	0.0661401
	2014-10-01	-0.0833816	0.066765	0.06	-0.247819	-0.011195	0.106588	-0.0274891	-0.066445
	2014-11-01	-0.216437	-0.0876896	0.06	0.119787	-0.0700716	0.0873869	-0.0462088	0.0873386
	2014-12-01	0.12092	0.107369	0.06	-0.0577114	0.0193815	0.192804	0.0805262	-0.0398276
	2015-01-01	-0.113238	0.0495381	0.06	-0.0394118	-0.0703485	0.154148	-0.0103641	-0.00191666
	2015-02-01	0.120048	0.037944	0.06	-0.100078	-0.152335	0.658687	0.106331	-0.113178
	2015-03-01	0.125296	0.0615354	0.06	-0.0526009	-0.121081	0.0794607	0.0397009	-0.0111696
	2015-04-01	0.309889	0.0885746	0.06	0.167616	0.0413758	0.194442	0.167398	0.0452743
	2015-05-01	0.294613	0.0416864	0.06	0.0751034	0.317746	0.535339	0.2313	0.0699172
	2015-06-01	-0.463265	-0.170077	0.06	0.0620472	0.186933	0.351047	-0.0623685	-0.00161225
	2015-07-01	-0.0334833	-0.0148473	0.06	-0.245578	-0.245556	0.0680882	-0.0635514	0.041309
	2015-08-01	0.052368	0.00599627	0.06	-0.000944504	0.0954937	0.0352863	0.0429383	-0.0194957
	2015-09-01	0.205298	0.086976	0.06	-0.094403	-0.0596348	-0.0713851	0.0474499	0.0709792
	2015-10-01	0.140605	0.0550121	0.06	-0.0320526	0.103749	1.0126	0.211503	0.0666092
	2015-11-01	-0.0853718	0.0528415	0.06	0.087393	0.0691837	0.147423	0.0351568	0.0864854
	2015-12-01	-0.00657465	0.052104	0.06	0.0830731	0.239577	0.328216	0.107117	-0.00591901
	2016-01-01	-0.0542138	0.00126468	0.06	0.130368	0.118927	0.258196	0.0657611	-0.0334143
	2016-02-01	0.144956	0.0409917	0.06	-0.133772	-0.00246822	0.477146	0.104544	-0.0721122
	2016-03-01	-0.171775	-0.113314	0.06	-0.0459571	-0.0141549	0.117024	-0.0485646	0.0401124
	2016-04-01	-0.119931	-0.0270508	0.06	0.0551093	-0.0734066	0.144131	-0.0115828	-0.0294479
	2016-05-01	0.0835106	0.116085	0.06	-0.0761567	0.0199075	0.103777	0.0558048	-0.0204557
	2016-06-01	-0.0255461	0.0563977	0.06	-0.0954293	-0.0163013	0.0920254	0.00651433	0.0216963
	2016-07-01	0.243334	0.0156662	0.06	0.0231302	0.0803657	0.27447	0.134329	-0.0443149
	2016-08-01	0.256472	0.00309302	0.06	-0.00135414	0.0510511	0.257208	0.126135	-0.0504707
	2016-09-01	0.0565427	0.027989	0.06	-0.00460149	-0.102553	0.206309	0.0428898	-0.0181139
	2016-10-01	0.159373	0.123289	0.06	-0.0511243	-0.0247845	0.511119	0.133892	-0.0277107
	2016-11-01	-0.156758	0.126757	0.06	-0.106433	0.0465325	0.743857	0.0795996	-0.238298
	2016-12-01	0.0574968	0.0326088	0.06	0.356189	0.268818	0.0167595	0.121338	-0.131368
	2017-01-01	0.247656	0.0899648	0.06	-0.392652	0.229995	-0.140544	0.048868	0.104758
	2017-02-01	-0.438063	-0.200459	0.06	0.0397041	-0.166813	0.275665	-0.124004	-0.0915481
	2017-03-01	-0.0861081	-0.0724732	0.06	-0.101281	-0.0451983	0.191142	-0.0200038	-0.0508997
	2017-04-01	-0.0556937	-0.0761423	0.06	0.312363	-0.153195	0.243394	0.0392903	-0.0287949
	2017-05-01	-0.057765	0.109747	0.06	-0.137234	0.0458672	-0.0461476	-0.0118997	0.0272071
	2017-06-01	-0.10617	-0.105052	0.06	0.0341915	-0.160396	0.173034	-0.0300802	-0.0542871
	2017-07-01	-0.132568	-0.178062	0.06	0.160092	-0.114028	0.502905	0.0236816	-0.0439704
	2017-08-01	0.0539861	0.0887347	0.06	-0.143814	0.0800383	-0.00166584	0.0273236	-0.0362438
	2017-09-01	0.0622549	0.0211829	0.06	-0.160352	0.129239	0.0552568	0.0328339	-0.00963155
	2017-10-01	-0.258394	-0.155012	0.06	-0.347044	0.0599919	0.309332	-0.0842173	-0.0838312
	2017-11-01	-0.516168	-0.27526	0.06	0.00731547	0.0408609	0.5128	-0.0980887	-0.0241946
	2017-12-01	-0.116668	-0.142838	0.06	0.386942	-0.201182	0.585606	0.0650275	-0.111494
	2018-01-01	0.30591	0.159528	0.06	-0.228012	0.039105	0.280234	0.131811	0.0816681
	2018-02-01	-0.174471	-0.107024	0.06	0.0282167	-0.0124306	0.175019	-0.0293086	-0.0276701
	2018-03-01	0.110917	-0.0409915	0.06	0.096128	0.0227559	-0.00882855	0.0501282	0.0277478
	2018-04-01	0.239286	0.168247	0.06	-0.0249632	0.126711	0.340453	0.164146	-0.0127542
	2018-05-01	0.105774	0.0919343	0.06	0.0951251	0.169011	0.0445542	0.0960246	-0.000102812
	2018-06-01	0.336207	0.312961	0.06	-0.19289	0.200852	0.163824	0.17388	0.0349916
	2018-07-01	0.0454329	-0.0320331	0.06	0.0683482	-0.137274	0.16182	0.0302466	0.0162724
	2018-08-01	0.131785	0.0808821	0.06	0.08567	0.113129	0.217967	0.117317	0.136025
	2018-09-01	0.236623	-0.00915576	0.06	0.200896	0.0574186	0.145351	0.132536	0.0984131
	2018-10-01	-0.0239905	0.0835336	0.06	-0.208398	-0.0840994	0.0969597	-0.0142835	-0.0115044
	2018-11-01	-0.324316	-0.0667316	0.06	0.0882193	0.0110145	0.125876	-0.0614648	0.0668636
	2018-12-01	0.104987	0.0919152	0.06	-0.0263809	-0.0292083	0.149094	0.0650564	0.0632896
	2021-01-01	0.0650283	0.0245534	0.06	0.0414547	0.0398673	0.0643924	0.0514749	0.0234911
	2021-02-01	-0.00842998	-0.0450867	0.06	-0.00465025	-0.139102	0.155535	0.00140515	0.152741
	2021-03-01	0.124229	0.0129765	0.06	-0.133814	-0.132845	0.242412	0.0424553	-0.0841771
	2021-04-01	0.0712334	0.0358223	0.06	0.0413781	0.0732907	0.288305	0.091609	0.035402
	2021-05-01	0.0181117	-0.000909463	0.06	-0.0299862	0.0729076	0.196672	0.047844	0.108024
	2021-06-01	-0.0562538	-0.0355213	0.06	-0.000291285	-0.120605	0.209548	8.90638e-05	0.0222919
	2021-07-01	-0.00271616	0.0449897	0.06	0.0569212	-0.0417537	0.13079	0.0350736	-0.0236282
	2021-08-01	-0.0910581	0.0316553	0.06	-0.0837346	0.0430896	0.137218	0.000873105	-0.0294826
	2021-09-01	0.0681319	0.0191479	0.06	0.112739	0.045018	0.0900215	0.06617	0.0136489
	2021-10-01	0.116339	0.084757	0.06	-0.106208	-0.0713835	0.155121	0.0507091	0.0363409
	2021-11-01	0.0180038	0.00834359	0.06	-0.141116	0.0195194	0.130003	0.0161081	0.110198
	2021-12-01	-0.117783	-0.0289986	0.06	0.0467926	0.0425819	0.123173	0.00114048	-0.0543565
	2022-01-01	-0.0230744	0.0103406	0.06	-0.102921	-0.11628	0.299927	0.0149883	-0.0470982
	2022-02-01	-0.1115	-0.129866	0.06	0.0133931	-0.0755697	0.301661	-0.00762592	0.018577
	2022-03-01	0.0811662	0.00671688	0.06	-0.0988471	-0.0729308	0.203779	0.0372929	-0.062376
	2022-04-01	0.0387023	0.0549974	0.06	0.130871	0.0733046	0.289546	0.0980177	0.00202189
	2022-05-01	-0.0144136	-0.0144136	0.06	-0.0638761	-0.111556	0.0923396	-0.00947615	0.0353704
	2022-06-01	-0.0870114	-0.0201195	0.06	0.0390833	-0.0223606	0.0922551	-0.00359493	-0.00370813
	2022-07-01	-0.0953102	0.00877335	0.06	0.033909	0.0108564	0.119314	0.00603312	-0.0344843
	2022-08-01	0.00554018	-0.0289644	0.06	-0.091844	-0.101573	0.29029	0.0198556	-0.00524579
	2022-09-01	-0.120826	-0.0761369	0.06	0.0424065	0.0102695	0.150625	-0.00778414	-0.0145639
	2022-10-01	0.0462933	-0.0420674	0.06	0.00272599	-0.0083715	0.193907	0.042683	0.00188456
	2022-11-01	0.0350913	0.066455	0.06	-0.200957	-0.142638	0.0372012	-0.0156795	-0.0380548
	2022-12-01	0.0394417	-0.0514775	0.06	0.0628319	-0.0710348	0.151234	0.0329195	-0.105053
	2023-01-01	-0.178572	-0.0951461	0.06	0.169541	0.00825973	0.0469046	-0.0239406	-0.00456941
	2023-02-01	0.143717	0.140649	0.06	-0.0808448	0.182444	0.0676971	0.0939113	-0.00453742
	2023-03-01	0.114472	0.0257006	0.095	-0.109471	0.0280632	0.154099	0.0603338	-0.0464009
	2023-04-01	0.0565346	-0.00177617	0.095	-0.0774439	-0.150511	0.208984	0.0267604	0.00675173
	2023-05-01	-0.0802838	-0.0179733	0.09	-0.0435664	-0.123538	0.213625	-0.00600288	0.00348351
	2023-06-01	0.00312989	-0.0796482	0.09	0.0898445	-0.081689	0.12822	0.0218553	0.0207493
	2023-07-01	0.0924652	0.081947	0.09	-0.10151	-0.0268975	0.0895851	0.0454365	-0.0494266
	2023-08-01	0.0243915	-0.0100965	0.09	-0.0259671	-0.0246294	0.190604	0.0383848	0.0532726
	2023-09-01	-0.0810472	-0.0026128	0.09	0.0438829	0.0545916	0.376286	0.0571504	0.0247797
	2023-10-01	0.149113	0.0913472	0.09	-0.164985	-0.00716781	0.079082	0.0552145	0.0339533
	2023-11-01	-0.0625204	-0.00281185	0.09	0.0886991	0.122448	0.173063	0.0494796	0.0249189
	2023-12-01	-0.000922084	0.038024	0.09	-0.0183098	-0.0815109	0.0772289	0.0147983	0.0144421
	2024-01-01	-0.0756704	0.0281691	0.09	-0.0862826	-0.0353987	0.0897002	-0.00930753	-0.0188225
	2024-02-01	-0.154648	-0.00896325	0.0875	-0.144511	-0.0656008	0.109776	-0.0472994	-0.0607709
	2024-03-01	-0.0366688	-0.0595606	0.0875	-0.108516	-0.0938114	0.560294	0.0446527	-0.0369532
	2024-04-01	0.0355067	0.0020092	0.085	0.024129	-0.0669514	0.221538	0.0481055	-0.000563263
	2024-05-01	0.0521069	0.0404777	0.0825	-0.0933596	-0.0691378	0.0562082	0.0172718	0.0136339
	2024-06-01	-0.0291174	-0.00764354	0.0825	-0.0334755	-0.154407	0.275436	0.0148822	0.00326653
	2024-07-01	-0.224565	-0.0253217	0.0825	-0.0062363	0.0446082	0.309043	-0.00636241	-0.0229116
	2024-08-01	-0.367093	-0.0514578	0.1025	0.164851	-0.0237023	0.588331	0.00661945	-0.0358629
	2024-09-01	-0.0249493	-0.0186434	0.1025	-0.00994904	0.0478686	0.0805798	0.0217796	-0.0556174
	2024-10-01	0.133795	0.0433532	0.09	-0.0194659	0.0239333	-0.0292185	0.0537416	0.0765207
	2024-11-01	0.0182487	0.0866006	0.0875	-0.158209	0.106406	0.29358	0.064625	0.014658
	2024-12-01	-0.0219387	-0.00386398	0.0875	0.0514995	0.106795	0.206254	0.0577581	0.0497405
ESSAR OIL	2010-02-01	-0.0704517	0.066005	0.08	0.101765	0.116491	0.613728	0.119584	-0.124105
	2010-03-01	-0.0842839	-0.0842839	0.07	0.122095	0.0595909	0.632933	0.0902525	0.0971156
	2010-04-01	-0.50114	-0.20217	0.07	0.193767	-0.293206	0.18981	-0.149154	0.169499
	2010-05-01	0.18633	0.0182348	0.07	-0.00302115	0.00731026	0.383491	0.121239	-0.143252
	2010-06-01	-0.0943107	0.0346041	0.07	0.0833741	0.0985724	0.34602	0.0634213	0.0101454
	2010-07-01	-0.0800427	-0.0806981	0.07	0.100516	-0.0508623	0.0501772	-0.0101361	0.0408737
	2010-08-01	-0.182322	-0.030849	0.07	0.154196	-0.0435328	0.48079	0.0379945	-0.0621729
	2010-09-01	0.145954	-0.0258981	0.07	0.0481775	0.0259729	0.0510632	0.065889	0.0601482
	2010-10-01	-0.0506437	-0.159324	0.07	0.108092	-0.116403	0.259437	0.00864492	0.0821176
	2010-11-01	0.300585	0.0880836	0.065	-0.08705	0.0845967	-0.129811	0.0888558	-0.0177512
	2010-12-01	0.443205	0.108601	0.065	-0.0475282	0.190789	-0.239246	0.137718	-0.0717075
	2011-01-01	-0.316912	-0.00137594	0.065	-0.0175983	-0.0979948	0.0164891	-0.0956148	-0.017421
	2011-02-01	-0.175565	0.0204985	0.065	0.0589693	0.0145205	0.325511	0.0190528	-0.0203954
	2011-03-01	0.0588405	0.0942122	0.065	-0.0420561	0.114772	0.23554	0.0835927	-0.0583231
	2011-04-01	0.150061	-0.00790337	0.065	-0.00328618	0.0434629	0.441648	0.119863	0.0168931
	2011-05-01	-0.150061	-0.0072979	0.065	0.152605	-0.139567	0.280333	0.00727884	0.0379677
	2011-06-01	0.36992	-0.0354448	0.065	-0.0567972	-0.0696064	0.267811	0.130115	0.0452751
	2011-07-01	-0.1039	0.0408912	0.065	0.21823	0.150131	0.195584	0.0660053	0.061079
	2011-08-01	-0.175049	-0.0999153	0.065	-0.0990398	-0.0803427	0.234046	-0.0471928	0.0122542
	2011-09-01	-0.100541	0.0434596	0.065	0.0610402	0.130214	0.201485	0.0428737	-0.00577795
	2011-10-01	-0.101096	-0.0761905	0.065	0.0328489	-0.0447552	0.0714368	-0.0219789	0.0414649
	2011-11-01	-0.0106953	0.0144158	0.0625	0.0268149	-0.0859568	0.537076	0.0762085	0.0859334
	2011-12-01	0.220991	0.0862199	0.0625	-0.0878079	0.00632405	-0.130961	0.0540366	0.0854433
	2012-01-01	-0.13847	0.0236686	0.0625	-0.177044	-0.0309045	0.163723	-0.0335709	-0.0654309
	2012-02-01	-0.0718257	-0.024923	0.0625	0.100764	0.0273228	0.0430413	0.00929343	0.122213
	2012-03-01	0.0210534	0.00632205	0.0625	0.0100309	0.0583154	0.215775	0.0564358	0.00701814
	2012-04-01	-0.207639	-0.0602021	0.0625	0.135135	0.0834718	0.160932	-0.00477751	0.00996898
	2012-05-01	0.0859424	-0.0202838	0.06	0.131282	-0.0332508	0.169357	0.0684271	0.0824321
	2012-06-01	0.506109	0.143205	0.06	0.0498064	0.0179077	0.0946095	0.196821	0.110966
	2012-07-01	0.255247	0.102131	0.06	0.0377802	0.0985438	0.260353	0.152757	-0.0438954
	2012-08-01	0.175891	0.0511124	0.06	0.0278685	-0.0783123	0.38494	0.113913	0.0127612
	2012-09-01	0.486571	0.173333	0.06	-0.127032	0.165478	0.186754	0.204525	0.107584
	2012-10-01	-0.221021	0.0160166	0.06	0.103984	0.149846	0.28495	0.0246792	-0.0925085
	2012-11-01	-0.108113	0.0843231	0.06	0.0942101	0.571473	0.435542	0.147046	-0.0328181
	2012-12-01	0.227857	0.0566218	0.06	0.402634	0.119167	0.0893673	0.169072	0.233801
	2013-01-01	0.115342	0.201811	0.06	0.105091	0.38028	0.0808586	0.151246	0.131724
	2013-02-01	0.257194	-0.0974999	0.06	-0.0380666	-0.0715579	0.21309	0.0829077	-0.0443261
	2013-03-01	-0.202833	0.0165765	0.06	-0.0518756	-0.0226305	0.326512	-0.0110118	-0.00363969
	2013-04-01	-0.0826917	0.0193177	0.06	-0.0289468	0.00926417	0.365489	0.0371058	0.0442245
	2013-05-01	-0.0410615	-0.0223542	0.06	0.11213	0.065263	0.336557	0.0670675	0.0889658
	2013-06-01	-0.14126	-0.152311	0.06	0.0951065	-0.0229487	0.325296	0.00323181	-0.102318
	2013-07-01	-0.14842	0.000393422	0.06	-0.0229733	-0.0930393	0.0547961	-0.0425233	-0.0656431
	2013-08-01	0.215111	0.067673	0.06	0.055441	0.144407	-0.0896881	0.0954366	0.0790155
	2013-09-01	0.127059	0.0130382	0.06	0.2869	0.0146228	0.547451	0.168018	0.0374354
	2013-10-01	0.211715	0.083698	0.06	0.0486413	0.166576	0.00865656	0.113	0.0203548
	2013-11-01	-0.071459	0.0183516	0.06	0.118891	0.0732224	0.385564	0.0733016	0.013261
	2013-12-01	0.0528969	0.104292	0.06	0.00185981	0.0736108	0.0828594	0.0612023	-0.026092
	2014-01-01	0.429377	0.0799337	0.06	-0.0955325	0.0160977	0.178324	0.156797	-0.0591176
	2014-02-01	-0.00152555	-0.0326009	0.06	-0.00868097	-0.0378535	0.213062	0.0272679	-0.026058
	2014-03-01	0.0932261	0.027437	0.06	0.00798196	-0.38345	0.072014	-0.00422356	-0.0662576
	2014-04-01	-0.00837994	-0.0110176	0.06	-0.012064	-0.129197	0.210552	0.014502	-0.0140448
	2014-05-01	-0.0255696	-0.0628966	0.06	0.163004	-0.097018	0.390863	0.0575447	-0.0052043
	2014-06-01	0.0128665	0.0718027	0.06	-0.0205533	0.0459203	0.345134	0.0754338	0.120772
	2014-07-01	0.00141945	0.0487	0.06	0.13449	-0.012352	1.08823	0.188844	-0.0578912
	2014-08-01	0.282349	0.0809051	0.06	0.121772	0.121172	0.434711	0.197608	0.0387972
	2014-09-01	-0.0560895	0.036667	0.06	-0.130205	-0.177951	0.276026	-0.00680611	0.0661401
	2014-10-01	-0.0985961	0.066765	0.06	-0.247819	-0.011195	0.106588	-0.0318361	-0.066445
	2014-11-01	-0.257756	-0.0876896	0.06	0.119787	-0.0700716	0.0873869	-0.0580141	0.0873386
	2014-12-01	0.124403	0.107369	0.06	-0.0577114	0.0193815	0.192804	0.0815212	-0.0398276
	2015-01-01	0.206747	0.0495381	0.06	-0.0394118	-0.0703485	0.154148	0.0810601	-0.00191666
	2015-02-01	-0.0211028	0.037944	0.06	-0.100078	-0.152335	0.658687	0.0660018	-0.113178
	2015-03-01	-0.122087	0.0615354	0.06	-0.0526009	-0.121081	0.0794607	-0.0309801	-0.0111696
	2015-04-01	0.10053	0.0885746	0.06	0.167616	0.0413758	0.194442	0.107581	0.0452743
	2015-05-01	0.569597	0.0416864	0.06	0.0751034	0.317746	0.535339	0.309867	0.0699172
	2015-06-01	-0.379437	-0.170077	0.06	0.0620472	0.186933	0.351047	-0.0384176	-0.00161225
	2015-07-01	-0.0534557	-0.0148473	0.06	-0.245578	-0.245556	0.0680882	-0.0692578	0.041309
	2015-08-01	-0.103368	0.00599627	0.06	-0.000944504	0.0954937	0.0352863	-0.00155771	-0.0194957
	2015-09-01	0.254951	0.086976	0.06	-0.094403	-0.0596348	-0.0713851	0.0616364	0.0709792
	2015-10-01	0.0206563	0.0550121	0.06	-0.0320526	0.103749	1.0126	0.177232	0.0666092
	2015-11-01	-0.0371251	0.0528415	0.06	0.087393	0.0691837	0.147423	0.0489416	0.0864854
	2015-12-01	-0.0907082	0.052104	0.06	0.0830731	0.239577	0.328216	0.0830791	-0.00591901
	2016-01-01	0.101718	0.00126468	0.06	0.130368	0.118927	0.258196	0.110313	-0.0334143
	2016-02-01	0.0939822	0.0409917	0.06	-0.133772	-0.00246822	0.477146	0.0899804	-0.0721122
	2016-03-01	-0.0776922	-0.113314	0.06	-0.0459571	-0.0141549	0.117024	-0.0216838	0.0401124
	2016-04-01	-0.0783983	-0.0270508	0.06	0.0551093	-0.0734066	0.144131	0.000283795	-0.0294479
	2016-05-01	0.111072	0.116085	0.06	-0.0761567	0.0199075	0.103777	0.0636795	-0.0204557
	2016-06-01	-0.0407858	0.0563977	0.06	-0.0954293	-0.0163013	0.0920254	0.00216013	0.0216963
	2016-07-01	0.00180832	0.0156662	0.06	0.0231302	0.0803657	0.27447	0.0653212	-0.0443149
	2016-08-01	-0.0828319	0.00309302	0.06	-0.00135414	0.0510511	0.257208	0.0291906	-0.0504707
	2016-09-01	0.0507043	0.027989	0.06	-0.00460149	-0.102553	0.206309	0.0412217	-0.0181139
	2016-10-01	0.129325	0.123289	0.06	-0.0511243	-0.0247845	0.511119	0.125307	-0.0277107
	2016-11-01	-0.0792916	0.126757	0.06	-0.106433	0.0465325	0.743857	0.101733	-0.238298
	2016-12-01	0.164174	0.0326088	0.06	0.356189	0.268818	0.0167595	0.151818	-0.131368
	2017-01-01	0.177873	0.0899648	0.06	-0.392652	0.229995	-0.140544	0.02893	0.104758
	2017-02-01	-0.416383	-0.200459	0.06	0.0397041	-0.166813	0.275665	-0.11781	-0.0915481
	2017-03-01	0.0497763	-0.0724732	0.06	-0.101281	-0.0451983	0.191142	0.0188203	-0.0508997
	2017-04-01	-0.122124	-0.0761423	0.06	0.312363	-0.153195	0.243394	0.0203101	-0.0287949
	2017-05-01	0.281744	0.109747	0.06	-0.137234	0.0458672	-0.0461476	0.0851029	0.0272071
	2017-06-01	-0.179742	-0.105052	0.06	0.0341915	-0.160396	0.173034	-0.0511009	-0.0542871
	2017-07-01	-0.262385	-0.178062	0.06	0.160092	-0.114028	0.502905	-0.0134092	-0.0439704
	2017-08-01	0.0897144	0.0887347	0.06	-0.143814	0.0800383	-0.00166584	0.0375317	-0.0362438
	2017-09-01	0.101149	0.0211829	0.06	-0.160352	0.129239	0.0552568	0.0439466	-0.00963155
	2017-10-01	-0.334473	-0.155012	0.06	-0.347044	0.0599919	0.309332	-0.105954	-0.0838312
	2017-11-01	-0.547064	-0.27526	0.06	0.00731547	0.0408609	0.5128	-0.106916	-0.0241946
	2017-12-01	-0.209373	-0.142838	0.06	0.386942	-0.201182	0.585606	0.0385403	-0.111494
	2018-01-01	0.217031	0.159528	0.06	-0.228012	0.039105	0.280234	0.106417	0.0816681
	2018-02-01	-0.238935	-0.107024	0.06	0.0282167	-0.0124306	0.175019	-0.047727	-0.0276701
	2018-03-01	-0.147369	-0.0409915	0.06	0.096128	0.0227559	-0.00882855	-0.0236676	0.0277478
	2018-04-01	0.258594	0.168247	0.06	-0.0249632	0.126711	0.340453	0.169662	-0.0127542
	2018-05-01	0.58019	0.0919343	0.06	0.0951251	0.169011	0.0445542	0.231572	-0.000102812
	2018-06-01	0.158942	0.312961	0.06	-0.19289	0.200852	0.163824	0.123233	0.0349916
	2018-07-01	-0.0896491	-0.0320331	0.06	0.0683482	-0.137274	0.16182	-0.00834826	0.0162724
	2018-08-01	-0.0140045	0.0808821	0.06	0.08567	0.113129	0.217967	0.0756627	0.136025
	2018-09-01	0.00881638	-0.00915576	0.06	0.200896	0.0574186	0.145351	0.0674488	0.0984131
	2018-10-01	0.0307323	0.0835336	0.06	-0.208398	-0.0840994	0.0969597	0.00135154	-0.0115044
	2018-11-01	-0.173033	-0.0667316	0.06	0.0882193	0.0110145	0.125876	-0.0182411	0.0668636
	2018-12-01	0.00224635	0.0919152	0.06	-0.0263809	-0.0292083	0.149094	0.0357018	0.0632896
	2021-01-01	0.0413903	0.0245534	0.06	0.0414547	0.0398673	0.0643924	0.0447212	0.0234911
	2021-02-01	-0.0133648	-0.0450867	0.06	-0.00465025	-0.139102	0.155535	-4.8087e-06	0.152741
	2021-03-01	-0.0295224	0.0129765	0.06	-0.133814	-0.132845	0.242412	-0.00147369	-0.0841771
	2021-04-01	0.0493251	0.0358223	0.06	0.0413781	0.0732907	0.288305	0.0853495	0.035402
	2021-05-01	0.0131045	-0.000909463	0.06	-0.0299862	0.0729076	0.196672	0.0464133	0.108024
	2021-06-01	-0.151691	-0.0355213	0.06	-0.000291285	-0.120605	0.209548	-0.0271786	0.0222919
	2021-07-01	0.139655	0.0449897	0.06	0.0569212	-0.0417537	0.13079	0.0757511	-0.0236282
	2021-08-01	-0.0781156	0.0316553	0.06	-0.0837346	0.0430896	0.137218	0.00457098	-0.0294826
	2021-09-01	-0.0376663	0.0191479	0.06	0.112739	0.045018	0.0900215	0.035942	0.0136489
	2021-10-01	0.055224	0.084757	0.06	-0.106208	-0.0713835	0.155121	0.0332477	0.0363409
	2021-11-01	0.165598	0.00834359	0.06	-0.141116	0.0195194	0.130003	0.0582778	0.110198
	2021-12-01	-0.166734	-0.0289986	0.06	0.0467926	0.0425819	0.123173	-0.0128454	-0.0543565
	2022-01-01	0.0631171	0.0103406	0.06	-0.102921	-0.11628	0.299927	0.0396144	-0.0470982
	2022-02-01	-0.170162	-0.129866	0.06	0.0133931	-0.0755697	0.301661	-0.0243865	0.018577
	2022-03-01	-0.0761856	0.00671688	0.06	-0.0988471	-0.0729308	0.203779	-0.00766475	-0.062376
	2022-04-01	0.14501	0.0549974	0.06	0.130871	0.0733046	0.289546	0.128391	0.00202189
	2022-05-01	0.0461443	-0.0144136	0.06	-0.0638761	-0.111556	0.0923396	0.0078261	0.0353704
	2022-06-01	-0.0285897	-0.0201195	0.06	0.0390833	-0.0223606	0.0922551	0.013097	-0.00370813
	2022-07-01	-0.0544325	0.00877335	0.06	0.033909	0.0108564	0.119314	0.0177125	-0.0344843
	2022-08-01	-0.0684389	-0.0289644	0.06	-0.091844	-0.101573	0.29029	-0.00128124	-0.00524579
	2022-09-01	-0.265342	-0.0761369	0.06	0.0424065	0.0102695	0.150625	-0.0490743	-0.0145639
	2022-10-01	-0.120423	-0.0420674	0.06	0.00272599	-0.0083715	0.193907	-0.00495036	0.00188456
	2022-11-01	0.0979375	0.066455	0.06	-0.200957	-0.142638	0.0372012	0.00227655	-0.0380548
	2022-12-01	-0.193698	-0.0514775	0.06	0.0628319	-0.0710348	0.151234	-0.0336918	-0.105053
	2023-01-01	-0.344716	-0.0951461	0.06	0.169541	0.00825973	0.0469046	-0.0714103	-0.00456941
	2023-02-01	0.221344	0.140649	0.06	-0.0808448	0.182444	0.0676971	0.11609	-0.00453742
	2023-03-01	-0.0292466	0.0257006	0.095	-0.109471	0.0280632	0.154099	0.0192713	-0.0464009
	2023-04-01	-0.106919	-0.00177617	0.095	-0.0774439	-0.150511	0.208984	-0.0199406	0.00675173
	2023-05-01	-0.02039	-0.0179733	0.09	-0.0435664	-0.123538	0.213625	0.0111097	0.00348351
	2023-06-01	-0.0758381	-0.0796482	0.09	0.0898445	-0.081689	0.12822	-0.000706963	0.0207493
	2023-07-01	0.122486	0.081947	0.09	-0.10151	-0.0268975	0.0895851	0.0540138	-0.0494266
	2023-08-01	-0.0100965	-0.0100965	0.09	-0.0259671	-0.0246294	0.190604	0.0285311	0.0532726
	2023-09-01	-0.177507	-0.0026128	0.09	0.0438829	0.0545916	0.376286	0.0295903	0.0247797
	2023-10-01	0.0907397	0.0913472	0.09	-0.164985	-0.00716781	0.079082	0.0385365	0.0339533
	2023-11-01	0.242067	-0.00281185	0.09	0.0886991	0.122448	0.173063	0.136504	0.0249189
	2023-12-01	0.0850329	0.038024	0.09	-0.0183098	-0.0815109	0.0772289	0.0393568	0.0144421
	2024-01-01	-0.00211045	0.0281691	0.09	-0.0862826	-0.0353987	0.0897002	0.0117096	-0.0188225
	2024-02-01	0.260738	-0.00896325	0.0875	-0.144511	-0.0656008	0.109776	0.0713824	-0.0607709
	2024-03-01	-0.110014	-0.0595606	0.0875	-0.108516	-0.0938114	0.560294	0.0236971	-0.0369532
	2024-04-01	-0.00121212	0.0020092	0.085	0.024129	-0.0669514	0.221538	0.0376144	-0.000563263
	2024-05-01	-0.111511	0.0404777	0.0825	-0.0933596	-0.0691378	0.0562082	-0.0294762	0.0136339
	2024-06-01	0.0515306	-0.00764354	0.0825	-0.0334755	-0.154407	0.275436	0.0379245	0.00326653
	2024-07-01	-0.137864	-0.0253217	0.0825	-0.0062363	0.0446082	0.309043	0.0184092	-0.0229116
	2024-08-01	-0.332784	-0.0514578	0.1025	0.164851	-0.0237023	0.588331	0.0164221	-0.0358629
	2024-09-01	0.209442	-0.0186434	0.1025	-0.00994904	0.0478686	0.0805798	0.0887485	-0.0556174
	2024-10-01	-0.12639	0.0433532	0.09	-0.0194659	0.0239333	-0.0292185	-0.0205969	0.0765207
	2024-11-01	0.0150662	0.0866006	0.0875	-0.158209	0.106406	0.29358	0.0637157	0.014658
	2024-12-01	-0.00750473	-0.00386398	0.0875	0.0514995	0.106795	0.206254	0.0618821	0.0497405
ACC	2010-02-01	0.133758	0.066005	0.08	0.101765	0.116491	0.613728	0.177929	-0.124105
	2010-03-01	0.0186186	-0.0842839	0.07	0.122095	0.0595909	0.632933	0.119653	0.0971156
	2010-04-01	-0.51447	-0.20217	0.07	0.193767	-0.293206	0.18981	-0.152963	0.169499
	2010-05-01	0.274889	0.0182348	0.07	-0.00302115	0.00731026	0.383491	0.146542	-0.143252
	2010-06-01	-0.0843438	0.0346041	0.07	0.0833741	0.0985724	0.34602	0.066269	0.0101454
	2010-07-01	0.0117837	-0.0806981	0.07	0.100516	-0.0508623	0.0501772	0.0161001	0.0408737
	2010-08-01	0.00248183	-0.030849	0.07	0.154196	-0.0435328	0.48079	0.0907954	-0.0621729
	2010-09-01	-0.118669	-0.0258981	0.07	0.0481775	0.0259729	0.0510632	-0.00971742	0.0601482
	2010-10-01	-0.0667739	-0.159324	0.07	0.108092	-0.116403	0.259437	0.00403631	0.0821176
	2010-11-01	0.177979	0.0880836	0.065	-0.08705	0.0845967	-0.129811	0.0538252	-0.0177512
	2010-12-01	0.213752	0.108601	0.065	-0.0475282	0.190789	-0.239246	0.07216	-0.0717075
	2011-01-01	-0.10693	-0.00137594	0.065	-0.0175983	-0.0979948	0.0164891	-0.0356201	-0.017421
	2011-02-01	0.05641	0.0204985	0.065	0.0589693	0.0145205	0.325511	0.0853313	-0.0203954
	2011-03-01	0.0611236	0.0942122	0.065	-0.0420561	0.114772	0.23554	0.084245	-0.0583231
	2011-04-01	-0.0950252	-0.00790337	0.065	-0.00328618	0.0434629	0.441648	0.0498387	0.0168931
	2011-05-01	-0.0587455	-0.0072979	0.065	0.152605	-0.139567	0.280333	0.0333689	0.0379677
	2011-06-01	0.0122255	-0.0354448	0.065	-0.0567972	-0.0696064	0.267811	0.0279163	0.0452751
	2011-07-01	0.0521468	0.0408912	0.065	0.21823	0.150131	0.195584	0.11059	0.061079
	2011-08-01	-0.168699	-0.0999153	0.065	-0.0990398	-0.0803427	0.234046	-0.0453786	0.0122542
	2011-09-01	0.0315988	0.0434596	0.065	0.0610402	0.130214	0.201485	0.080628	-0.00577795
	2011-10-01	-0.0122304	-0.0761905	0.065	0.0328489	-0.0447552	0.0714368	0.00341131	0.0414649
	2011-11-01	0.00397328	0.0144158	0.0625	0.0268149	-0.0859568	0.537076	0.0803995	0.0859334
	2011-12-01	0.164194	0.0862199	0.0625	-0.0878079	0.00632405	-0.130961	0.0378089	0.0854433
	2012-01-01	0.00852884	0.0236686	0.0625	-0.177044	-0.0309045	0.163723	0.00842867	-0.0654309
	2012-02-01	-0.113583	-0.024923	0.0625	0.100764	0.0273228	0.0430413	-0.00263736	0.122213
	2012-03-01	0.0311114	0.00632205	0.0625	0.0100309	0.0583154	0.215775	0.0593095	0.00701814
	2012-04-01	-0.0784246	-0.0602021	0.0625	0.135135	0.0834718	0.160932	0.032141	0.00996898
	2012-05-01	-0.0731493	-0.0202838	0.06	0.131282	-0.0332508	0.169357	0.0229723	0.0824321
	2012-06-01	0.135972	0.143205	0.06	0.0498064	0.0179077	0.0946095	0.0910675	0.110966
	2012-07-01	0.0992866	0.102131	0.06	0.0377802	0.0985438	0.260353	0.108197	-0.0438954
	2012-08-01	0.202762	0.0511124	0.06	0.0278685	-0.0783123	0.38494	0.12159	0.0127612
	2012-09-01	0.0880208	0.173333	0.06	-0.127032	0.165478	0.186754	0.0906535	0.107584
	2012-10-01	-0.0944725	0.0160166	0.06	0.103984	0.149846	0.28495	0.060836	-0.0925085
	2012-11-01	0.125471	0.0843231	0.06	0.0942101	0.571473	0.435542	0.213784	-0.0328181
	2012-12-01	0.0277194	0.0566218	0.06	0.402634	0.119167	0.0893673	0.11189	0.233801
	2013-01-01	0.124547	0.201811	0.06	0.105091	0.38028	0.0808586	0.153877	0.131724
	2013-02-01	-0.0376606	-0.0974999	0.06	-0.0380666	-0.0715579	0.21309	-0.00133649	-0.0443261
	2013-03-01	0.0327456	0.0165765	0.06	-0.0518756	-0.0226305	0.326512	0.0562963	-0.00363969
	2013-04-01	0.00302744	0.0193177	0.06	-0.0289468	0.00926417	0.365489	0.061597	0.0442245
	2013-05-01	0.0264743	-0.0223542	0.06	0.11213	0.065263	0.336557	0.0863634	0.0889658
	2013-06-01	-0.0864261	-0.152311	0.06	0.0951065	-0.0229487	0.325296	0.0188987	-0.102318
	2013-07-01	-0.0367764	0.000393422	0.06	-0.0229733	-0.0930393	0.0547961	-0.0106251	-0.0656431
	2013-08-01	0.0138475	0.067673	0.06	0.055441	0.144407	-0.0896881	0.0379326	0.0790155
	2013-09-01	0.0954594	0.0130382	0.06	0.2869	0.0146228	0.547451	0.15899	0.0374354
	2013-10-01	0.0254204	0.083698	0.06	0.0486413	0.166576	0.00865656	0.0597732	0.0203548
	2013-11-01	-0.0440633	0.0183516	0.06	0.118891	0.0732224	0.385564	0.0811289	0.013261
	2013-12-01	0.111916	0.104292	0.06	0.00185981	0.0736108	0.0828594	0.0780647	-0.026092
	2014-01-01	0.149088	0.0799337	0.06	-0.0955325	0.0160977	0.178324	0.0767141	-0.0591176
	2014-02-01	0.0356667	-0.0326009	0.06	-0.00868097	-0.0378535	0.213062	0.0378943	-0.026058
	2014-03-01	0.0394761	0.027437	0.06	0.00798196	-0.38345	0.072014	-0.0195807	-0.0662576
	2014-04-01	-0.011474	-0.0110176	0.06	-0.012064	-0.129197	0.210552	0.0136179	-0.0140448
	2014-05-01	-0.0037162	-0.0628966	0.06	0.163004	-0.097018	0.390863	0.0637885	-0.0052043
	2014-06-01	0.0255936	0.0718027	0.06	-0.0205533	0.0459203	0.345134	0.0790701	0.120772
	2014-07-01	0.0365548	0.0487	0.06	0.13449	-0.012352	1.08823	0.198883	-0.0578912
	2014-08-01	0.138911	0.0809051	0.06	0.121772	0.121172	0.434711	0.156626	0.0387972
	2014-09-01	0.0811958	0.036667	0.06	-0.130205	-0.177951	0.276026	0.0324183	0.0661401
	2014-10-01	0.021296	0.066765	0.06	-0.247819	-0.011195	0.106588	0.0024188	-0.066445
	2014-11-01	-0.0554593	-0.0876896	0.06	0.119787	-0.0700716	0.0873869	-0.000215135	0.0873386
	2014-12-01	0.147303	0.107369	0.06	-0.0577114	0.0193815	0.192804	0.0880641	-0.0398276
	2015-01-01	-0.0149689	0.0495381	0.06	-0.0394118	-0.0703485	0.154148	0.0177126	-0.00191666
	2015-02-01	0.109274	0.037944	0.06	-0.100078	-0.152335	0.658687	0.103252	-0.113178
	2015-03-01	0.129785	0.0615354	0.06	-0.0526009	-0.121081	0.0794607	0.0409834	-0.0111696
	2015-04-01	0.167442	0.0885746	0.06	0.167616	0.0413758	0.194442	0.126699	0.0452743
	2015-05-01	0.218689	0.0416864	0.06	0.0751034	0.317746	0.535339	0.209608	0.0699172
	2015-06-01	-0.231451	-0.170077	0.06	0.0620472	0.186933	0.351047	0.00386416	-0.00161225
	2015-07-01	-0.0060585	-0.0148473	0.06	-0.245578	-0.245556	0.0680882	-0.0557158	0.041309
	2015-08-01	0.105303	0.00599627	0.06	-0.000944504	0.0954937	0.0352863	0.0580625	-0.0194957
	2015-09-01	0.0509564	0.086976	0.06	-0.094403	-0.0596348	-0.0713851	0.00335229	0.0709792
	2015-10-01	0.0835173	0.0550121	0.06	-0.0320526	0.103749	1.0126	0.195192	0.0666092
	2015-11-01	-0.0107781	0.0528415	0.06	0.087393	0.0691837	0.147423	0.0564693	0.0864854
	2015-12-01	0.140805	0.052104	0.06	0.0830731	0.239577	0.328216	0.149226	-0.00591901
	2016-01-01	-0.0345753	0.00126468	0.06	0.130368	0.118927	0.258196	0.0713721	-0.0334143
	2016-02-01	-0.0487947	0.0409917	0.06	-0.133772	-0.00246822	0.477146	0.049187	-0.0721122
	2016-03-01	-0.197383	-0.113314	0.06	-0.0459571	-0.0141549	0.117024	-0.0558812	0.0401124
	2016-04-01	-0.193041	-0.0270508	0.06	0.0551093	-0.0734066	0.144131	-0.0324711	-0.0294479
	2016-05-01	0.175032	0.116085	0.06	-0.0761567	0.0199075	0.103777	0.0819537	-0.0204557
	2016-06-01	0.0155482	0.0563977	0.06	-0.0954293	-0.0163013	0.0920254	0.0182556	0.0216963
	2016-07-01	0.097723	0.0156662	0.06	0.0231302	0.0803657	0.27447	0.0927254	-0.0443149
	2016-08-01	0.0416792	0.00309302	0.06	-0.00135414	0.0510511	0.257208	0.0647652	-0.0504707
	2016-09-01	0.0892286	0.027989	0.06	-0.00460149	-0.102553	0.206309	0.0522287	-0.0181139
	2016-10-01	0.121913	0.123289	0.06	-0.0511243	-0.0247845	0.511119	0.123189	-0.0277107
	2016-11-01	-0.15856	0.126757	0.06	-0.106433	0.0465325	0.743857	0.0790847	-0.238298
	2016-12-01	0.0560604	0.0326088	0.06	0.356189	0.268818	0.0167595	0.120928	-0.131368
	2017-01-01	-0.0654972	0.0899648	0.06	-0.392652	0.229995	-0.140544	-0.0406043	0.104758
	2017-02-01	-0.302635	-0.200459	0.06	0.0397041	-0.166813	0.275665	-0.0853104	-0.0915481
	2017-03-01	0.0425403	-0.0724732	0.06	-0.101281	-0.0451983	0.191142	0.0167529	-0.0508997
	2017-04-01	0.0615229	-0.0761423	0.06	0.312363	-0.153195	0.243394	0.0727807	-0.0287949
	2017-05-01	-0.106978	0.109747	0.06	-0.137234	0.0458672	-0.0461476	-0.0259605	0.0272071
	2017-06-01	-0.183729	-0.105052	0.06	0.0341915	-0.160396	0.173034	-0.0522399	-0.0542871
	2017-07-01	-0.22456	-0.178062	0.06	0.160092	-0.114028	0.502905	-0.00260177	-0.0439704
	2017-08-01	0.141829	0.0887347	0.06	-0.143814	0.0800383	-0.00166584	0.0524217	-0.0362438
	2017-09-01	0.0161488	0.0211829	0.06	-0.160352	0.129239	0.0552568	0.0196607	-0.00963155
	2017-10-01	0.0700829	-0.155012	0.06	-0.347044	0.0599919	0.309332	0.00963333	-0.0838312
	2017-11-01	-0.203809	-0.27526	0.06	0.00731547	0.0408609	0.5128	-0.00884315	-0.0241946
	2017-12-01	-0.235467	-0.142838	0.06	0.386942	-0.201182	0.585606	0.0310848	-0.111494
	2018-01-01	0.196842	0.159528	0.06	-0.228012	0.039105	0.280234	0.100649	0.0816681
	2018-02-01	0.00111297	-0.107024	0.06	0.0282167	-0.0124306	0.175019	0.0208581	-0.0276701
	2018-03-01	0.0594759	-0.0409915	0.06	0.096128	0.0227559	-0.00882855	0.0354308	0.0277478
	2018-04-01	0.137668	0.168247	0.06	-0.0249632	0.126711	0.340453	0.135112	-0.0127542
	2018-05-01	0.0830528	0.0919343	0.06	0.0951251	0.169011	0.0445542	0.0895329	-0.000102812
	2018-06-01	0.177253	0.312961	0.06	-0.19289	0.200852	0.163824	0.128465	0.0349916
	2018-07-01	-0.0242271	-0.0320331	0.06	0.0683482	-0.137274	0.16182	0.0103437	0.0162724
	2018-08-01	0.156798	0.0808821	0.06	0.08567	0.113129	0.217967	0.124463	0.136025
	2018-09-01	-0.13629	-0.00915576	0.06	0.200896	0.0574186	0.145351	0.0259899	0.0984131
	2018-10-01	0.0603261	0.0835336	0.06	-0.208398	-0.0840994	0.0969597	0.00980691	-0.0115044
	2018-11-01	-0.0965629	-0.0667316	0.06	0.0882193	0.0110145	0.125876	0.00360754	0.0668636
	2018-12-01	0.0640472	0.0919152	0.06	-0.0263809	-0.0292083	0.149094	0.0533592	0.0632896
	2021-01-01	0.0863187	0.0245534	0.06	0.0414547	0.0398673	0.0643924	0.0575579	0.0234911
	2021-02-01	-5.73115e-05	-0.0450867	0.06	-0.00465025	-0.139102	0.155535	0.00379734	0.152741
	2021-03-01	0.0977664	0.0129765	0.06	-0.133814	-0.132845	0.242412	0.0348946	-0.0841771
	2021-04-01	-0.0126577	0.0358223	0.06	0.0413781	0.0732907	0.288305	0.0676401	0.035402
	2021-05-01	-0.0498593	-0.000909463	0.06	-0.0299862	0.0729076	0.196672	0.0284237	0.108024
	2021-06-01	-0.0889346	-0.0355213	0.06	-0.000291285	-0.120605	0.209548	-0.0092483	0.0222919
	2021-07-01	0.0429098	0.0449897	0.06	0.0569212	-0.0417537	0.13079	0.0481096	-0.0236282
	2021-08-01	-0.0338196	0.0316553	0.06	-0.0837346	0.0430896	0.137218	0.017227	-0.0294826
	2021-09-01	0.0707851	0.0191479	0.06	0.112739	0.045018	0.0900215	0.0669281	0.0136489
	2021-10-01	0.114359	0.084757	0.06	-0.106208	-0.0713835	0.155121	0.0501434	0.0363409
	2021-11-01	0.0559708	0.00834359	0.06	-0.141116	0.0195194	0.130003	0.0269558	0.110198
	2021-12-01	-0.0601627	-0.0289986	0.06	0.0467926	0.0425819	0.123173	0.0176034	-0.0543565
	2022-01-01	0.0719124	0.0103406	0.06	-0.102921	-0.11628	0.299927	0.0421274	-0.0470982
	2022-02-01	-0.0808031	-0.129866	0.06	0.0133931	-0.0755697	0.301661	0.0011447	0.018577
	2022-03-01	-0.00891958	0.00671688	0.06	-0.0988471	-0.0729308	0.203779	0.0115541	-0.062376
	2022-04-01	0.105834	0.0549974	0.06	0.130871	0.0733046	0.289546	0.117198	0.00202189
	2022-05-01	0.00770936	-0.0144136	0.06	-0.0638761	-0.111556	0.0923396	-0.00315531	0.0353704
	2022-06-01	-0.0629705	-0.0201195	0.06	0.0390833	-0.0223606	0.0922551	0.0032739	-0.00370813
	2022-07-01	-0.0784469	0.00877335	0.06	0.033909	0.0108564	0.119314	0.0108512	-0.0344843
	2022-08-01	0.0533562	-0.0289644	0.06	-0.091844	-0.101573	0.29029	0.0335173	-0.00524579
	2022-09-01	0.00761325	-0.0761369	0.06	0.0424065	0.0102695	0.150625	0.0289129	-0.0145639
	2022-10-01	0.0806752	-0.0420674	0.06	0.00272599	-0.0083715	0.193907	0.0525064	0.00188456
	2022-11-01	0.0744811	0.066455	0.06	-0.200957	-0.142638	0.0372012	-0.00442529	-0.0380548
	2022-12-01	0.0236295	-0.0514775	0.06	0.0628319	-0.0710348	0.151234	0.0284017	-0.105053
	2023-01-01	-0.0639017	-0.0951461	0.06	0.169541	0.00825973	0.0469046	0.00882223	-0.00456941
	2023-02-01	0.0922041	0.140649	0.06	-0.0808448	0.182444	0.0676971	0.0791933	-0.00453742
	2023-03-01	0.0692891	0.0257006	0.095	-0.109471	0.0280632	0.154099	0.0474244	-0.0464009
	2023-04-01	0.00264881	-0.00177617	0.095	-0.0774439	-0.150511	0.208984	0.0113644	0.00675173
	2023-05-01	-0.101188	-0.0179733	0.09	-0.0435664	-0.123538	0.213625	-0.0119755	0.00348351
	2023-06-01	-0.0735468	-0.0796482	0.09	0.0898445	-0.081689	0.12822	-5.23219e-05	0.0207493
	2023-07-01	0.15186	0.081947	0.09	-0.10151	-0.0268975	0.0895851	0.0624063	-0.0494266
	2023-08-01	0.00448806	-0.0100965	0.09	-0.0259671	-0.0246294	0.190604	0.0326982	0.0532726
	2023-09-01	-0.00681609	-0.0026128	0.09	0.0438829	0.0545916	0.376286	0.0783593	0.0247797
	2023-10-01	0.108108	0.0913472	0.09	-0.164985	-0.00716781	0.079082	0.0434988	0.0339533
	2023-11-01	-0.0346113	-0.00281185	0.09	0.0886991	0.122448	0.173063	0.0574536	0.0249189
	2023-12-01	0.0193375	0.038024	0.09	-0.0183098	-0.0815109	0.0772289	0.0205867	0.0144421
	2024-01-01	-0.0044671	0.0281691	0.09	-0.0862826	-0.0353987	0.0897002	0.0110363	-0.0188225
	2024-02-01	-0.0806404	-0.00896325	0.0875	-0.144511	-0.0656008	0.109776	-0.0261542	-0.0607709
	2024-03-01	-0.0397168	-0.0595606	0.0875	-0.108516	-0.0938114	0.560294	0.0437818	-0.0369532
	2024-04-01	-0.0743386	0.0020092	0.085	0.024129	-0.0669514	0.221538	0.0167211	-0.000563263
	2024-05-01	0.0605146	0.0404777	0.0825	-0.0933596	-0.0691378	0.0562082	0.019674	0.0136339
	2024-06-01	-0.0215097	-0.00764354	0.0825	-0.0334755	-0.154407	0.275436	0.0170558	0.00326653
	2024-07-01	0.00887014	-0.0253217	0.0825	-0.0062363	0.0446082	0.309043	0.0603333	-0.0229116
	2024-08-01	-0.049321	-0.0514578	0.1025	0.164851	-0.0237023	0.588331	0.0974114	-0.0358629
	2024-09-01	-0.210373	-0.0186434	0.1025	-0.00994904	0.0478686	0.0805798	-0.0311987	-0.0556174
	2024-10-01	0.143955	0.0433532	0.09	-0.0194659	0.0239333	-0.0292185	0.0566445	0.0765207
	2024-11-01	0.03771	0.0866006	0.0875	-0.158209	0.106406	0.29358	0.0701853	0.014658
	2024-12-01	-0.0438686	-0.00386398	0.0875	0.0514995	0.106795	0.206254	0.0514924	0.0497405
RELIANCE CAPITAL	2010-02-01	0.000538068	0.066005	0.08	0.101765	0.116491	0.613728	0.139866	-0.124105
	2010-03-01	-0.0829607	-0.0842839	0.07	0.122095	0.0595909	0.632933	0.0906305	0.0971156
	2010-04-01	-0.332506	-0.20217	0.07	0.193767	-0.293206	0.18981	-0.100973	0.169499
	2010-05-01	0.00162866	0.0182348	0.07	-0.00302115	0.00731026	0.383491	0.0684674	-0.143252
	2010-06-01	0.03124	0.0346041	0.07	0.0833741	0.0985724	0.34602	0.0992929	0.0101454
	2010-07-01	-0.204974	-0.0806981	0.07	0.100516	-0.0508623	0.0501772	-0.0458306	0.0408737
	2010-08-01	-0.0996759	-0.030849	0.07	0.154196	-0.0435328	0.48079	0.0616075	-0.0621729
	2010-09-01	-0.0315072	-0.0258981	0.07	0.0481775	0.0259729	0.0510632	0.0151859	0.0601482
	2010-10-01	-0.152313	-0.159324	0.07	0.108092	-0.116403	0.259437	-0.0204034	0.0821176
	2010-11-01	0.179533	0.0880836	0.065	-0.08705	0.0845967	-0.129811	0.0542693	-0.0177512
	2010-12-01	0.140089	0.108601	0.065	-0.0475282	0.190789	-0.239246	0.0511133	-0.0717075
	2011-01-01	-0.0226639	-0.00137594	0.065	-0.0175983	-0.0979948	0.0164891	-0.0115439	-0.017421
	2011-02-01	0.01234	0.0204985	0.065	0.0589693	0.0145205	0.325511	0.0727399	-0.0203954
	2011-03-01	0.0333983	0.0942122	0.065	-0.0420561	0.114772	0.23554	0.0763235	-0.0583231
	2011-04-01	-0.0476503	-0.00790337	0.065	-0.00328618	0.0434629	0.441648	0.0633744	0.0168931
	2011-05-01	-0.00191571	-0.0072979	0.065	0.152605	-0.139567	0.280333	0.049606	0.0379677
	2011-06-01	-0.067419	-0.0354448	0.065	-0.0567972	-0.0696064	0.267811	0.00516073	0.0452751
	2011-07-01	0.113329	0.0408912	0.065	0.21823	0.150131	0.195584	0.128071	0.061079
	2011-08-01	-0.147761	-0.0999153	0.065	-0.0990398	-0.0803427	0.234046	-0.0393963	0.0122542
	2011-09-01	0.0587495	0.0434596	0.065	0.0610402	0.130214	0.201485	0.0883853	-0.00577795
	2011-10-01	-0.108814	-0.0761905	0.065	0.0328489	-0.0447552	0.0714368	-0.0241841	0.0414649
	2011-11-01	0.0275196	0.0144158	0.0625	0.0268149	-0.0859568	0.537076	0.087127	0.0859334
	2011-12-01	0.176696	0.0862199	0.0625	-0.0878079	0.00632405	-0.130961	0.0413809	0.0854433
	2012-01-01	0.0242709	0.0236686	0.0625	-0.177044	-0.0309045	0.163723	0.0129264	-0.0654309
	2012-02-01	-0.0746546	-0.024923	0.0625	0.100764	0.0273228	0.0430413	0.00848517	0.122213
	2012-03-01	0.124882	0.00632205	0.0625	0.0100309	0.0583154	0.215775	0.086101	0.00701814
	2012-04-01	-0.158948	-0.0602021	0.0625	0.135135	0.0834718	0.160932	0.00913425	0.00996898
	2012-05-01	0.0623703	-0.0202838	0.06	0.131282	-0.0332508	0.169357	0.0616922	0.0824321
	2012-06-01	0.0735098	0.143205	0.06	0.0498064	0.0179077	0.0946095	0.0732212	0.110966
	2012-07-01	0.229863	0.102131	0.06	0.0377802	0.0985438	0.260353	0.145505	-0.0438954
	2012-08-01	0.02174	0.0511124	0.06	0.0278685	-0.0783123	0.38494	0.0698698	0.0127612
	2012-09-01	0.0756908	0.173333	0.06	-0.127032	0.165478	0.186754	0.0871307	0.107584
	2012-10-01	-0.077709	0.0160166	0.06	0.103984	0.149846	0.28495	0.0656255	-0.0925085
	2012-11-01	0.0447738	0.0843231	0.06	0.0942101	0.571473	0.435542	0.190728	-0.0328181
	2012-12-01	0.347814	0.0566218	0.06	0.402634	0.119167	0.0893673	0.203345	0.233801
	2013-01-01	0.259316	0.201811	0.06	0.105091	0.38028	0.0808586	0.192382	0.131724
	2013-02-01	-0.0641176	-0.0974999	0.06	-0.0380666	-0.0715579	0.21309	-0.00889564	-0.0443261
	2013-03-01	0.0392495	0.0165765	0.06	-0.0518756	-0.0226305	0.326512	0.0581545	-0.00363969
	2013-04-01	0.0556185	0.0193177	0.06	-0.0289468	0.00926417	0.365489	0.076623	0.0442245
	2013-05-01	-0.0296983	-0.0223542	0.06	0.11213	0.065263	0.336557	0.0703141	0.0889658
	2013-06-01	-0.0662926	-0.152311	0.06	0.0951065	-0.0229487	0.325296	0.0246511	-0.102318
	2013-07-01	-0.102037	0.000393422	0.06	-0.0229733	-0.0930393	0.0547961	-0.029271	-0.0656431
	2013-08-01	0.0217444	0.067673	0.06	0.055441	0.144407	-0.0896881	0.0401889	0.0790155
	2013-09-01	0.0970059	0.0130382	0.06	0.2869	0.0146228	0.547451	0.159432	0.0374354
	2013-10-01	0.0679856	0.083698	0.06	0.0486413	0.166576	0.00865656	0.0719347	0.0203548
	2013-11-01	-0.0709366	0.0183516	0.06	0.118891	0.0732224	0.385564	0.0734508	0.013261
	2013-12-01	0.0497221	0.104292	0.06	0.00185981	0.0736108	0.0828594	0.0602951	-0.026092
	2014-01-01	-0.00953565	0.0799337	0.06	-0.0955325	0.0160977	0.178324	0.0313931	-0.0591176
	2014-02-01	0.0234975	-0.0326009	0.06	-0.00868097	-0.0378535	0.213062	0.0344174	-0.026058
	2014-03-01	0.142546	0.027437	0.06	0.00798196	-0.38345	0.072014	0.00986786	-0.0662576
	2014-04-01	0.161466	-0.0110176	0.06	-0.012064	-0.129197	0.210552	0.0630295	-0.0140448
	2014-05-01	-0.146254	-0.0628966	0.06	0.163004	-0.097018	0.390863	0.0230636	-0.0052043
	2014-06-01	0.162992	0.0718027	0.06	-0.0205533	0.0459203	0.345134	0.118327	0.120772
	2014-07-01	0.63822	0.0487	0.06	0.13449	-0.012352	1.08823	0.370787	-0.0578912
	2014-08-01	0.198204	0.0809051	0.06	0.121772	0.121172	0.434711	0.173567	0.0387972
	2014-09-01	0.0319564	0.036667	0.06	-0.130205	-0.177951	0.276026	0.0183498	0.0661401
	2014-10-01	-0.177373	0.066765	0.06	-0.247819	-0.011195	0.106588	-0.0543439	-0.066445
	2014-11-01	-0.097758	-0.0876896	0.06	0.119787	-0.0700716	0.0873869	-0.0123005	0.0873386
	2014-12-01	0.240993	0.107369	0.06	-0.0577114	0.0193815	0.192804	0.114833	-0.0398276
	2015-01-01	-0.0373834	0.0495381	0.06	-0.0394118	-0.0703485	0.154148	0.0113085	-0.00191666
	2015-02-01	0.0339922	0.037944	0.06	-0.100078	-0.152335	0.658687	0.0817432	-0.113178
	2015-03-01	0.105065	0.0615354	0.06	-0.0526009	-0.121081	0.0794607	0.0339204	-0.0111696
	2015-04-01	0.0282065	0.0885746	0.06	0.167616	0.0413758	0.194442	0.0869174	0.0452743
	2015-05-01	0.09088	0.0416864	0.06	0.0751034	0.317746	0.535339	0.173091	0.0699172
	2015-06-01	-0.115836	-0.170077	0.06	0.0620472	0.186933	0.351047	0.0368968	-0.00161225
	2015-07-01	-0.0263016	-0.0148473	0.06	-0.245578	-0.245556	0.0680882	-0.0614995	0.041309
	2015-08-01	-0.150255	0.00599627	0.06	-0.000944504	0.0954937	0.0352863	-0.014954	-0.0194957
	2015-09-01	0.122101	0.086976	0.06	-0.094403	-0.0596348	-0.0713851	0.0236794	0.0709792
	2015-10-01	0.169766	0.0550121	0.06	-0.0320526	0.103749	1.0126	0.219835	0.0666092
	2015-11-01	0.0501536	0.0528415	0.06	0.087393	0.0691837	0.147423	0.0738784	0.0864854
	2015-12-01	0.0167752	0.052104	0.06	0.0830731	0.239577	0.328216	0.113789	-0.00591901
	2016-01-01	0.0166596	0.00126468	0.06	0.130368	0.118927	0.258196	0.0860106	-0.0334143
	2016-02-01	0.0602073	0.0409917	0.06	-0.133772	-0.00246822	0.477146	0.0803304	-0.0721122
	2016-03-01	-0.0682181	-0.113314	0.06	-0.0459571	-0.0141549	0.117024	-0.0189769	0.0401124
	2016-04-01	-8.12447e-05	-0.0270508	0.06	0.0551093	-0.0734066	0.144131	0.0226601	-0.0294479
	2016-05-01	0.146718	0.116085	0.06	-0.0761567	0.0199075	0.103777	0.073864	-0.0204557
	2016-06-01	0.310314	0.0563977	0.06	-0.0954293	-0.0163013	0.0920254	0.102474	0.0216963
	2016-07-01	0.126983	0.0156662	0.06	0.0231302	0.0803657	0.27447	0.101085	-0.0443149
	2016-08-01	0.0137691	0.00309302	0.06	-0.00135414	0.0510511	0.257208	0.0567909	-0.0504707
	2016-09-01	0.0949567	0.027989	0.06	-0.00460149	-0.102553	0.206309	0.0538652	-0.0181139
	2016-10-01	0.385046	0.123289	0.06	-0.0511243	-0.0247845	0.511119	0.19837	-0.0277107
	2016-11-01	0.0947494	0.126757	0.06	-0.106433	0.0465325	0.743857	0.151459	-0.238298
	2016-12-01	0.220822	0.0326088	0.06	0.356189	0.268818	0.0167595	0.168003	-0.131368
	2017-01-01	0.0486547	0.0899648	0.06	-0.392652	0.229995	-0.140544	-0.00798947	0.104758
	2017-02-01	-0.285731	-0.200459	0.06	0.0397041	-0.166813	0.275665	-0.0804808	-0.0915481
	2017-03-01	-0.180687	-0.0724732	0.06	-0.101281	-0.0451983	0.191142	-0.0470263	-0.0508997
	2017-04-01	-0.295986	-0.0761423	0.06	0.312363	-0.153195	0.243394	-0.0293646	-0.0287949
	2017-05-01	0.239148	0.109747	0.06	-0.137234	0.0458672	-0.0461476	0.0729326	0.0272071
	2017-06-01	-0.30651	-0.105052	0.06	0.0341915	-0.160396	0.173034	-0.0873202	-0.0542871
	2017-07-01	-0.158926	-0.178062	0.06	0.160092	-0.114028	0.502905	0.0161505	-0.0439704
	2017-08-01	0.323412	0.0887347	0.06	-0.143814	0.0800383	-0.00166584	0.104303	-0.0362438
	2017-09-01	0.0593005	0.0211829	0.06	-0.160352	0.129239	0.0552568	0.0319898	-0.00963155
	2017-10-01	-0.218559	-0.155012	0.06	-0.347044	0.0599919	0.309332	-0.0728357	-0.0838312
	2017-11-01	-0.488739	-0.27526	0.06	0.00731547	0.0408609	0.5128	-0.0902517	-0.0241946
	2017-12-01	-0.507189	-0.142838	0.06	0.386942	-0.201182	0.585606	-0.0465501	-0.111494
	2018-01-01	0.298038	0.159528	0.06	-0.228012	0.039105	0.280234	0.129562	0.0816681
	2018-02-01	-0.382658	-0.107024	0.06	0.0282167	-0.0124306	0.175019	-0.0887906	-0.0276701
	2018-03-01	-0.164511	-0.0409915	0.06	0.096128	0.0227559	-0.00882855	-0.0285653	0.0277478
	2018-04-01	0.226092	0.168247	0.06	-0.0249632	0.126711	0.340453	0.160376	-0.0127542
	2018-05-01	0.241665	0.0919343	0.06	0.0951251	0.169011	0.0445542	0.134851	-0.000102812
	2018-06-01	0.609009	0.312961	0.06	-0.19289	0.200852	0.163824	0.251823	0.0349916
	2018-07-01	-0.0327812	-0.0320331	0.06	0.0683482	-0.137274	0.16182	0.00789972	0.0162724
	2018-08-01	-0.0337815	0.0808821	0.06	0.08567	0.113129	0.217967	0.0700121	0.136025
	2018-09-01	-0.0109772	-0.00915576	0.06	0.200896	0.0574186	0.145351	0.0617935	0.0984131
	2018-10-01	0.02189	0.0835336	0.06	-0.208398	-0.0840994	0.0969597	-0.00117482	-0.0115044
	2018-11-01	-0.199873	-0.0667316	0.06	0.0882193	0.0110145	0.125876	-0.0259097	0.0668636
	2018-12-01	0.124233	0.0919152	0.06	-0.0263809	-0.0292083	0.149094	0.0705552	0.0632896
	2021-01-01	0.0140314	0.0245534	0.06	0.0414547	0.0398673	0.0643924	0.0369044	0.0234911
	2021-02-01	-0.111644	-0.0450867	0.06	-0.00465025	-0.139102	0.155535	-0.0280846	0.152741
	2021-03-01	0.0244048	0.0129765	0.06	-0.133814	-0.132845	0.242412	0.0139341	-0.0841771
	2021-04-01	-0.0289782	0.0358223	0.06	0.0413781	0.0732907	0.288305	0.0629772	0.035402
	2021-05-01	-0.041447	-0.000909463	0.06	-0.0299862	0.0729076	0.196672	0.0308272	0.108024
	2021-06-01	-0.125268	-0.0355213	0.06	-0.000291285	-0.120605	0.209548	-0.0196292	0.0222919
	2021-07-01	0.158496	0.0449897	0.06	0.0569212	-0.0417537	0.13079	0.0811341	-0.0236282
	2021-08-01	0.0432224	0.0316553	0.06	-0.0837346	0.0430896	0.137218	0.039239	-0.0294826
	2021-09-01	-0.0204415	0.0191479	0.06	0.112739	0.045018	0.0900215	0.0408633	0.0136489
	2021-10-01	0.0325712	0.084757	0.06	-0.106208	-0.0713835	0.155121	0.0267755	0.0363409
	2021-11-01	0.0229114	0.00834359	0.06	-0.141116	0.0195194	0.130003	0.0175103	0.110198
	2021-12-01	-0.145014	-0.0289986	0.06	0.0467926	0.0425819	0.123173	-0.00663984	-0.0543565
	2022-01-01	-0.0372464	0.0103406	0.06	-0.102921	-0.11628	0.299927	0.0109391	-0.0470982
	2022-02-01	-0.319086	-0.129866	0.06	0.0133931	-0.0755697	0.301661	-0.0669361	0.018577
	2022-03-01	-0.032474	0.00671688	0.06	-0.0988471	-0.0729308	0.203779	0.00482428	-0.062376
	2022-04-01	0.246199	0.0549974	0.06	0.130871	0.0733046	0.289546	0.157303	0.00202189
	2022-05-01	-0.0972983	-0.0144136	0.06	-0.0638761	-0.111556	0.0923396	-0.0331575	0.0353704
	2022-06-01	-0.0872235	-0.0201195	0.06	0.0390833	-0.0223606	0.0922551	-0.00365552	-0.00370813
	2022-07-01	0.131363	0.00877335	0.06	0.033909	0.0108564	0.119314	0.0707969	-0.0344843
	2022-08-01	-0.0788273	-0.0289644	0.06	-0.091844	-0.101573	0.29029	-0.00424937	-0.00524579
	2022-09-01	-0.27813	-0.0761369	0.06	0.0424065	0.0102695	0.150625	-0.052728	-0.0145639
	2022-10-01	-0.241809	-0.0420674	0.06	0.00272599	-0.0083715	0.193907	-0.039632	0.00188456
	2022-11-01	0.134702	0.066455	0.06	-0.200957	-0.142638	0.0372012	0.0127808	-0.0380548
	2022-12-01	-0.192422	-0.0514775	0.06	0.0628319	-0.0710348	0.151234	-0.0333271	-0.105053
	2023-01-01	-0.260793	-0.0951461	0.06	0.169541	0.00825973	0.0469046	-0.0474325	-0.00456941
	2023-02-01	0.459883	0.140649	0.06	-0.0808448	0.182444	0.0676971	0.184244	-0.00453742
	2023-03-01	0.137879	0.0257006	0.095	-0.109471	0.0280632	0.154099	0.0670215	-0.0464009
	2023-04-01	-0.059016	-0.00177617	0.095	-0.0774439	-0.150511	0.208984	-0.00625409	0.00675173
	2023-05-01	-0.19159	-0.0179733	0.09	-0.0435664	-0.123538	0.213625	-0.0378046	0.00348351
	2023-06-01	-0.0978487	-0.0796482	0.09	0.0898445	-0.081689	0.12822	-0.00699571	0.0207493
	2023-07-01	0.19099	0.081947	0.09	-0.10151	-0.0268975	0.0895851	0.0735863	-0.0494266
	2023-08-01	-0.0509294	-0.0100965	0.09	-0.0259671	-0.0246294	0.190604	0.0168646	0.0532726
	2023-09-01	-0.0702307	-0.0026128	0.09	0.0438829	0.0545916	0.376286	0.0602408	0.0247797
	2023-10-01	0.327173	0.0913472	0.09	-0.164985	-0.00716781	0.079082	0.106089	0.0339533
	2023-11-01	-0.124503	-0.00281185	0.09	0.0886991	0.122448	0.173063	0.0317703	0.0249189
	2023-12-01	0.0767816	0.038024	0.09	-0.0183098	-0.0815109	0.0772289	0.0369993	0.0144421
	2024-01-01	0.155802	0.0281691	0.09	-0.0862826	-0.0353987	0.0897002	0.0568275	-0.0188225
	2024-02-01	-0.0409357	-0.00896325	0.0875	-0.144511	-0.0656008	0.109776	-0.01481	-0.0607709
	2024-03-01	-0.264071	-0.0595606	0.0875	-0.108516	-0.0938114	0.560294	-0.0203193	-0.0369532
	2024-04-01	-0.0840254	0.0020092	0.085	0.024129	-0.0669514	0.221538	0.0139534	-0.000563263
	2024-05-01	0.0833399	0.0404777	0.0825	-0.0933596	-0.0691378	0.0562082	0.0261955	0.0136339
	2024-06-01	-0.0908216	-0.00764354	0.0825	-0.0334755	-0.154407	0.275436	-0.00274756	0.00326653
	2024-07-01	0.0714331	-0.0253217	0.0825	-0.0062363	0.0446082	0.309043	0.0782085	-0.0229116
	2024-08-01	-0.134031	-0.0514578	0.1025	0.164851	-0.0237023	0.588331	0.0732085	-0.0358629
	2024-09-01	0.0350362	-0.0186434	0.1025	-0.00994904	0.0478686	0.0805798	0.0389183	-0.0556174
	2024-10-01	-0.0110224	0.0433532	0.09	-0.0194659	0.0239333	-0.0292185	0.0123653	0.0765207
	2024-11-01	0.175377	0.0866006	0.0875	-0.158209	0.106406	0.29358	0.109519	0.014658
	2024-12-01	0.0023551	-0.00386398	0.0875	0.0514995	0.106795	0.206254	0.0646992	0.0497405
RANBAXY LABS.	2010-02-01	0.0420301	0.066005	0.08	0.101765	0.116491	0.613728	0.151721	-0.124105
	2010-03-01	0.029615	-0.0842839	0.07	0.122095	0.0595909	0.632933	0.122795	0.0971156
	2010-04-01	-0.239917	-0.20217	0.07	0.193767	-0.293206	0.18981	-0.0745192	0.169499
	2010-05-01	-0.115037	0.0182348	0.07	-0.00302115	0.00731026	0.383491	0.0351344	-0.143252
	2010-06-01	-0.0329027	0.0346041	0.07	0.0833741	0.0985724	0.34602	0.0809664	0.0101454
	2010-07-01	-0.00148178	-0.0806981	0.07	0.100516	-0.0508623	0.0501772	0.0123099	0.0408737
	2010-08-01	0.100712	-0.030849	0.07	0.154196	-0.0435328	0.48079	0.118861	-0.0621729
	2010-09-01	0.13193	-0.0258981	0.07	0.0481775	0.0259729	0.0510632	0.0618823	0.0601482
	2010-10-01	0.0675818	-0.159324	0.07	0.108092	-0.116403	0.259437	0.0424236	0.0821176
	2010-11-01	0.112182	0.0880836	0.065	-0.08705	0.0845967	-0.129811	0.0350261	-0.0177512
	2010-12-01	0.0300236	0.108601	0.065	-0.0475282	0.190789	-0.239246	0.0196661	-0.0717075
	2011-01-01	-0.0257487	-0.00137594	0.065	-0.0175983	-0.0979948	0.0164891	-0.0124253	-0.017421
	2011-02-01	0.00950809	0.0204985	0.065	0.0589693	0.0145205	0.325511	0.0719308	-0.0203954
	2011-03-01	0.147349	0.0942122	0.065	-0.0420561	0.114772	0.23554	0.108881	-0.0583231
	2011-04-01	0.0749839	-0.00790337	0.065	-0.00328618	0.0434629	0.441648	0.0984127	0.0168931
	2011-05-01	-0.0542708	-0.0072979	0.065	0.152605	-0.139567	0.280333	0.0346474	0.0379677
	2011-06-01	-0.0944325	-0.0354448	0.065	-0.0567972	-0.0696064	0.267811	-0.00255742	0.0452751
	2011-07-01	0.114178	0.0408912	0.065	0.21823	0.150131	0.195584	0.128313	0.061079
	2011-08-01	-0.0236599	-0.0999153	0.065	-0.0990398	-0.0803427	0.234046	-0.00393888	0.0122542
	2011-09-01	0.0558918	0.0434596	0.065	0.0610402	0.130214	0.201485	0.0875688	-0.00577795
	2011-10-01	-0.00637802	-0.0761905	0.065	0.0328489	-0.0447552	0.0714368	0.0050834	0.0414649
	2011-11-01	-0.0895611	0.0144158	0.0625	0.0268149	-0.0859568	0.537076	0.0536754	0.0859334
	2011-12-01	0.0465253	0.0862199	0.0625	-0.0878079	0.00632405	-0.130961	0.00418934	0.0854433
	2012-01-01	0.114036	0.0236686	0.0625	-0.177044	-0.0309045	0.163723	0.0385736	-0.0654309
	2012-02-01	0.0592954	-0.024923	0.0625	0.100764	0.0273228	0.0430413	0.0467566	0.122213
	2012-03-01	-0.0154081	0.00632205	0.0625	0.0100309	0.0583154	0.215775	0.0460182	0.00701814
	2012-04-01	0.0059398	-0.0602021	0.0625	0.135135	0.0834718	0.160932	0.0562451	0.00996898
	2012-05-01	0.0617488	-0.0202838	0.06	0.131282	-0.0332508	0.169357	0.0615146	0.0824321
	2012-06-01	0.00452082	0.143205	0.06	0.0498064	0.0179077	0.0946095	0.0535101	0.110966
	2012-07-01	0.168244	0.102131	0.06	0.0377802	0.0985438	0.260353	0.127899	-0.0438954
	2012-08-01	0.00823806	0.0511124	0.06	0.0278685	-0.0783123	0.38494	0.0660121	0.0127612
	2012-09-01	0.233532	0.173333	0.06	-0.127032	0.165478	0.186754	0.132228	0.107584
	2012-10-01	-0.0618396	0.0160166	0.06	0.103984	0.149846	0.28495	0.0701596	-0.0925085
	2012-11-01	0.033624	0.0843231	0.06	0.0942101	0.571473	0.435542	0.187542	-0.0328181
	2012-12-01	0.0268451	0.0566218	0.06	0.402634	0.119167	0.0893673	0.11164	0.233801
	2013-01-01	0.0813349	0.201811	0.06	0.105091	0.38028	0.0808586	0.14153	0.131724
	2013-02-01	-0.108542	-0.0974999	0.06	-0.0380666	-0.0715579	0.21309	-0.0215884	-0.0443261
	2013-03-01	-0.0316396	0.0165765	0.06	-0.0518756	-0.0226305	0.326512	0.0379005	-0.00363969
	2013-04-01	0.0258449	0.0193177	0.06	-0.0289468	0.00926417	0.365489	0.0681163	0.0442245
	2013-05-01	0.042071	-0.0223542	0.06	0.11213	0.065263	0.336557	0.0908196	0.0889658
	2013-06-01	-0.0195068	-0.152311	0.06	0.0951065	-0.0229487	0.325296	0.0380185	-0.102318
	2013-07-01	-0.0993471	0.000393422	0.06	-0.0229733	-0.0930393	0.0547961	-0.0285025	-0.0656431
	2013-08-01	0.0276028	0.067673	0.06	0.055441	0.144407	-0.0896881	0.0418627	0.0790155
	2013-09-01	0.0334654	0.0130382	0.06	0.2869	0.0146228	0.547451	0.141277	0.0374354
	2013-10-01	0.122073	0.083698	0.06	0.0486413	0.166576	0.00865656	0.0873882	0.0203548
	2013-11-01	0.0230363	0.0183516	0.06	0.118891	0.0732224	0.385564	0.1003	0.013261
	2013-12-01	0.00537631	0.104292	0.06	0.00185981	0.0736108	0.0828594	0.0476249	-0.026092
	2014-01-01	0.0991797	0.0799337	0.06	-0.0955325	0.0160977	0.178324	0.0624546	-0.0591176
	2014-02-01	-0.169988	-0.0326009	0.06	-0.00868097	-0.0378535	0.213062	-0.0208642	-0.026058
	2014-03-01	-0.0496481	0.027437	0.06	0.00798196	-0.38345	0.072014	-0.0450448	-0.0662576
	2014-04-01	0.0129505	-0.0110176	0.06	-0.012064	-0.129197	0.210552	0.0205964	-0.0140448
	2014-05-01	-0.105098	-0.0628966	0.06	0.163004	-0.097018	0.390863	0.0348223	-0.0052043
	2014-06-01	0.170812	0.0718027	0.06	-0.0205533	0.0459203	0.345134	0.120561	0.120772
	2014-07-01	-0.00577341	0.0487	0.06	0.13449	-0.012352	1.08823	0.186789	-0.0578912
	2014-08-01	-0.059645	0.0809051	0.06	0.121772	0.121172	0.434711	0.0998956	0.0387972
	2014-09-01	0.0668566	0.036667	0.06	-0.130205	-0.177951	0.276026	0.0283213	0.0661401
	2014-10-01	-0.0811411	0.066765	0.06	-0.247819	-0.011195	0.106588	-0.0268489	-0.066445
	2014-11-01	-0.354721	-0.0876896	0.06	0.119787	-0.0700716	0.0873869	-0.0857186	0.0873386
	2014-12-01	0.111113	0.107369	0.06	-0.0577114	0.0193815	0.192804	0.0777242	-0.0398276
	2015-01-01	-0.0736472	0.0495381	0.06	-0.0394118	-0.0703485	0.154148	0.000947383	-0.00191666
	2015-02-01	0.077591	0.037944	0.06	-0.100078	-0.152335	0.658687	0.0942	-0.113178
	2015-03-01	0.103174	0.0615354	0.06	-0.0526009	-0.121081	0.0794607	0.0333803	-0.0111696
	2015-04-01	0.00855242	0.0885746	0.06	0.167616	0.0413758	0.194442	0.0813019	0.0452743
	2015-05-01	0.169715	0.0416864	0.06	0.0751034	0.317746	0.535339	0.195615	0.0699172
	2015-06-01	-0.203667	-0.170077	0.06	0.0620472	0.186933	0.351047	0.0118024	-0.00161225
	2015-07-01	-0.174202	-0.0148473	0.06	-0.245578	-0.245556	0.0680882	-0.103757	0.041309
	2015-08-01	0.0536256	0.00599627	0.06	-0.000944504	0.0954937	0.0352863	0.0432976	-0.0194957
	2015-09-01	0.0965623	0.086976	0.06	-0.094403	-0.0596348	-0.0713851	0.0163825	0.0709792
	2015-10-01	0.055921	0.0550121	0.06	-0.0320526	0.103749	1.0126	0.187308	0.0666092
	2015-11-01	-0.0854714	0.0528415	0.06	0.087393	0.0691837	0.147423	0.0351284	0.0864854
	2015-12-01	-0.0529318	0.052104	0.06	0.0830731	0.239577	0.328216	0.0938724	-0.00591901
	2016-01-01	0.0422166	0.00126468	0.06	0.130368	0.118927	0.258196	0.0933126	-0.0334143
	2016-02-01	0.0342314	0.0409917	0.06	-0.133772	-0.00246822	0.477146	0.0729087	-0.0721122
	2016-03-01	-0.17338	-0.113314	0.06	-0.0459571	-0.0141549	0.117024	-0.0490231	0.0401124
	2016-04-01	-0.0165485	-0.0270508	0.06	0.0551093	-0.0734066	0.144131	0.0179552	-0.0294479
	2016-05-01	0.085119	0.116085	0.06	-0.0761567	0.0199075	0.103777	0.0562643	-0.0204557
	2016-06-01	0.0470026	0.0563977	0.06	-0.0954293	-0.0163013	0.0920254	0.0272425	0.0216963
	2016-07-01	-0.0670983	0.0156662	0.06	0.0231302	0.0803657	0.27447	0.0456336	-0.0443149
	2016-08-01	0.0215733	0.00309302	0.06	-0.00135414	0.0510511	0.257208	0.0590207	-0.0504707
	2016-09-01	0.064077	0.027989	0.06	-0.00460149	-0.102553	0.206309	0.0450425	-0.0181139
	2016-10-01	0.107222	0.123289	0.06	-0.0511243	-0.0247845	0.511119	0.118992	-0.0277107
	2016-11-01	-0.0069228	0.126757	0.06	-0.106433	0.0465325	0.743857	0.12241	-0.238298
	2016-12-01	-0.109151	0.0326088	0.06	0.356189	0.268818	0.0167595	0.0737247	-0.131368
	2017-01-01	0.0848285	0.0899648	0.06	-0.392652	0.229995	-0.140544	0.0023459	0.104758
	2017-02-01	-0.176272	-0.200459	0.06	0.0397041	-0.166813	0.275665	-0.0492069	-0.0915481
	2017-03-01	0.230659	-0.0724732	0.06	-0.101281	-0.0451983	0.191142	0.070501	-0.0508997
	2017-04-01	-0.00954926	-0.0761423	0.06	0.312363	-0.153195	0.243394	0.0524744	-0.0287949
	2017-05-01	0.0728161	0.109747	0.06	-0.137234	0.0458672	-0.0461476	0.0254092	0.0272071
	2017-06-01	0.0642792	-0.105052	0.06	0.0341915	-0.160396	0.173034	0.0186195	-0.0542871
	2017-07-01	0.0134308	-0.178062	0.06	0.160092	-0.114028	0.502905	0.0653955	-0.0439704
	2017-08-01	-0.0209493	0.0887347	0.06	-0.143814	0.0800383	-0.00166584	0.00591351	-0.0362438
	2017-09-01	-0.0400953	0.0211829	0.06	-0.160352	0.129239	0.0552568	0.00359095	-0.00963155
	2017-10-01	-0.667166	-0.155012	0.06	-0.347044	0.0599919	0.309332	-0.201009	-0.0838312
	2017-11-01	-0.281736	-0.27526	0.06	0.00731547	0.0408609	0.5128	-0.0311079	-0.0241946
	2017-12-01	0.0645385	-0.142838	0.06	0.386942	-0.201182	0.585606	0.116801	-0.111494
	2018-01-01	0.212214	0.159528	0.06	-0.228012	0.039105	0.280234	0.105041	0.0816681
	2018-02-01	-0.172262	-0.107024	0.06	0.0282167	-0.0124306	0.175019	-0.0286777	-0.0276701
	2018-03-01	-0.271281	-0.0409915	0.06	0.096128	0.0227559	-0.00882855	-0.0590712	0.0277478
	2018-04-01	0.149514	0.168247	0.06	-0.0249632	0.126711	0.340453	0.138497	-0.0127542
	2018-05-01	-0.116443	0.0919343	0.06	0.0951251	0.169011	0.0445542	0.032534	-0.000102812
	2018-06-01	0.451574	0.312961	0.06	-0.19289	0.200852	0.163824	0.206842	0.0349916
	2018-07-01	-0.0744178	-0.0320331	0.06	0.0683482	-0.137274	0.16182	-0.00399645	0.0162724
	2018-08-01	0.161413	0.0808821	0.06	0.08567	0.113129	0.217967	0.125782	0.136025
	2018-09-01	0.12477	-0.00915576	0.06	0.200896	0.0574186	0.145351	0.100578	0.0984131
	2018-10-01	0.236307	0.0835336	0.06	-0.208398	-0.0840994	0.0969597	0.0600872	-0.0115044
	2018-11-01	-0.0444629	-0.0667316	0.06	0.0882193	0.0110145	0.125876	0.0184932	0.0668636
	2018-12-01	0.216255	0.0919152	0.06	-0.0263809	-0.0292083	0.149094	0.0968472	0.0632896
	2021-01-01	0.0664517	0.0245534	0.06	0.0414547	0.0398673	0.0643924	0.0518816	0.0234911
	2021-02-01	-0.1639	-0.0450867	0.06	-0.00465025	-0.139102	0.155535	-0.0430148	0.152741
	2021-03-01	0.0888483	0.0129765	0.06	-0.133814	-0.132845	0.242412	0.0323465	-0.0841771
	2021-04-01	-0.00898929	0.0358223	0.06	0.0413781	0.0732907	0.288305	0.0686883	0.035402
	2021-05-01	-0.0525983	-0.000909463	0.06	-0.0299862	0.0729076	0.196672	0.0276411	0.108024
	2021-06-01	-0.0495707	-0.0355213	0.06	-0.000291285	-0.120605	0.209548	0.00199854	0.0222919
	2021-07-01	0.0589335	0.0449897	0.06	0.0569212	-0.0417537	0.13079	0.0526878	-0.0236282
	2021-08-01	-0.00527648	0.0316553	0.06	-0.0837346	0.0430896	0.137218	0.0253821	-0.0294826
	2021-09-01	0.10525	0.0191479	0.06	0.112739	0.045018	0.0900215	0.0767753	0.0136489
	2021-10-01	0.120073	0.084757	0.06	-0.106208	-0.0713835	0.155121	0.051776	0.0363409
	2021-11-01	0.060842	0.00834359	0.06	-0.141116	0.0195194	0.130003	0.0283476	0.110198
	2021-12-01	-0.0375366	-0.0289986	0.06	0.0467926	0.0425819	0.123173	0.024068	-0.0543565
	2022-01-01	0.0333054	0.0103406	0.06	-0.102921	-0.11628	0.299927	0.0310968	-0.0470982
	2022-02-01	-0.109081	-0.129866	0.06	0.0133931	-0.0755697	0.301661	-0.00693469	0.018577
	2022-03-01	-0.17694	0.00671688	0.06	-0.0988471	-0.0729308	0.203779	-0.0364516	-0.062376
	2022-04-01	-0.00277055	0.0549974	0.06	0.130871	0.0733046	0.289546	0.0861683	0.00202189
	2022-05-01	0.0168367	-0.0144136	0.06	-0.0638761	-0.111556	0.0923396	-0.000547497	0.0353704
	2022-06-01	0.166576	-0.0201195	0.06	0.0390833	-0.0223606	0.0922551	0.0688585	-0.00370813
	2022-07-01	-0.0263961	0.00877335	0.06	0.033909	0.0108564	0.119314	0.0257228	-0.0344843
	2022-08-01	0.0685438	-0.0289644	0.06	-0.091844	-0.101573	0.29029	0.0378567	-0.00524579
	2022-09-01	-0.163285	-0.0761369	0.06	0.0424065	0.0102695	0.150625	-0.0199152	-0.0145639
	2022-10-01	0.0683114	-0.0420674	0.06	0.00272599	-0.0083715	0.193907	0.0489738	0.00188456
	2022-11-01	-0.00155945	0.066455	0.06	-0.200957	-0.142638	0.0372012	-0.0261512	-0.0380548
	2022-12-01	-0.147507	-0.0514775	0.06	0.0628319	-0.0710348	0.151234	-0.0204945	-0.105053
	2023-01-01	-0.0697522	-0.0951461	0.06	0.169541	0.00825973	0.0469046	0.00715067	-0.00456941
	2023-02-01	0.101024	0.140649	0.06	-0.0808448	0.182444	0.0676971	0.0817132	-0.00453742
	2023-03-01	-0.06402	0.0257006	0.095	-0.109471	0.0280632	0.154099	0.00933603	-0.0464009
	2023-04-01	0.0697013	-0.00177617	0.095	-0.0774439	-0.150511	0.208984	0.0305223	0.00675173
	2023-05-01	0.087565	-0.0179733	0.09	-0.0435664	-0.123538	0.213625	0.0419539	0.00348351
	2023-06-01	-0.0168088	-0.0796482	0.09	0.0898445	-0.081689	0.12822	0.0161585	0.0207493
	2023-07-01	0.00708003	0.081947	0.09	-0.10151	-0.0268975	0.0895851	0.0210407	-0.0494266
	2023-08-01	0.0119222	-0.0100965	0.09	-0.0259671	-0.0246294	0.190604	0.0348222	0.0532726
	2023-09-01	0.126498	-0.0026128	0.09	0.0438829	0.0545916	0.376286	0.116449	0.0247797
	2023-10-01	-0.0543695	0.0913472	0.09	-0.164985	-0.00716781	0.079082	-0.00292329	0.0339533
	2023-11-01	-9.26655e-05	-0.00281185	0.09	0.0886991	0.122448	0.173063	0.0673161	0.0249189
	2023-12-01	-0.0747283	0.038024	0.09	-0.0183098	-0.0815109	0.0772289	-0.00628922	0.0144421
	2024-01-01	0.0346436	0.0281691	0.09	-0.0862826	-0.0353987	0.0897002	0.0222107	-0.0188225
	2024-02-01	-0.144185	-0.00896325	0.0875	-0.144511	-0.0656008	0.109776	-0.0443098	-0.0607709
	2024-03-01	-0.153742	-0.0595606	0.0875	-0.108516	-0.0938114	0.560294	0.0112031	-0.0369532
	2024-04-01	0.15519	0.0020092	0.085	0.024129	-0.0669514	0.221538	0.0823006	-0.000563263
	2024-05-01	0.0100737	0.0404777	0.0825	-0.0933596	-0.0691378	0.0562082	0.00526227	0.0136339
	2024-06-01	-0.225791	-0.00764354	0.0825	-0.0334755	-0.154407	0.275436	-0.0413101	0.00326653
	2024-07-01	-0.0477829	-0.0253217	0.0825	-0.0062363	0.0446082	0.309043	0.0441468	-0.0229116
	2024-08-01	-0.234576	-0.0514578	0.1025	0.164851	-0.0237023	0.588331	0.0444815	-0.0358629
	2024-09-01	0.457082	-0.0186434	0.1025	-0.00994904	0.0478686	0.0805798	0.159503	-0.0556174
	2024-10-01	-0.207559	0.0433532	0.09	-0.0194659	0.0239333	-0.0292185	-0.043788	0.0765207
	2024-11-01	0.1397	0.0866006	0.0875	-0.158209	0.106406	0.29358	0.0993253	0.014658
	2024-12-01	0.108185	-0.00386398	0.0875	0.0514995	0.106795	0.206254	0.0949363	0.0497405
DABUR INDIA	2010-02-01	-0.0280943	0.066005	0.08	0.101765	0.116491	0.613728	0.131686	-0.124105
	2010-03-01	0.0837124	-0.0842839	0.07	0.122095	0.0595909	0.632933	0.138251	0.0971156
	2010-04-01	-0.163066	-0.20217	0.07	0.193767	-0.293206	0.18981	-0.0525616	0.169499
	2010-05-01	0.149449	0.0182348	0.07	-0.00302115	0.00731026	0.383491	0.110702	-0.143252
	2010-06-01	0.0345297	0.0346041	0.07	0.0833741	0.0985724	0.34602	0.100233	0.0101454
	2010-07-01	-0.161351	-0.0806981	0.07	0.100516	-0.0508623	0.0501772	-0.033367	0.0408737
	2010-08-01	-0.046798	-0.030849	0.07	0.154196	-0.0435328	0.48079	0.0767155	-0.0621729
	2010-09-01	-0.07843	-0.0258981	0.07	0.0481775	0.0259729	0.0510632	0.00177935	0.0601482
	2010-10-01	0.0753672	-0.159324	0.07	0.108092	-0.116403	0.259437	0.044648	0.0821176
	2010-11-01	0.0212451	0.0880836	0.065	-0.08705	0.0845967	-0.129811	0.00904422	-0.0177512
	2010-12-01	0.113436	0.108601	0.065	-0.0475282	0.190789	-0.239246	0.0434982	-0.0717075
	2011-01-01	0.0247144	-0.00137594	0.065	-0.0175983	-0.0979948	0.0164891	0.0019927	-0.017421
	2011-02-01	-0.0528087	0.0204985	0.065	0.0589693	0.0145205	0.325511	0.054126	-0.0203954
	2011-03-01	-0.0823431	0.0942122	0.065	-0.0420561	0.114772	0.23554	0.0432545	-0.0583231
	2011-04-01	-0.0756445	-0.00790337	0.065	-0.00328618	0.0434629	0.441648	0.055376	0.0168931
	2011-05-01	0.0349057	-0.0072979	0.065	0.152605	-0.139567	0.280333	0.0601264	0.0379677
	2011-06-01	-0.106285	-0.0354448	0.065	-0.0567972	-0.0696064	0.267811	-0.00594383	0.0452751
	2011-07-01	-0.00812541	0.0408912	0.065	0.21823	0.150131	0.195584	0.0933694	0.061079
	2011-08-01	-0.0724955	-0.0999153	0.065	-0.0990398	-0.0803427	0.234046	-0.0178919	0.0122542
	2011-09-01	0.00997515	0.0434596	0.065	0.0610402	0.130214	0.201485	0.0744498	-0.00577795
	2011-10-01	-0.060082	-0.0761905	0.065	0.0328489	-0.0447552	0.0714368	-0.0102606	0.0414649
	2011-11-01	-0.0213057	0.0144158	0.0625	0.0268149	-0.0859568	0.537076	0.0731769	0.0859334
	2011-12-01	0.00536914	0.0862199	0.0625	-0.0878079	0.00632405	-0.130961	-0.00756956	0.0854433
	2012-01-01	-0.0202847	0.0236686	0.0625	-0.177044	-0.0309045	0.163723	0.000196242	-0.0654309
	2012-02-01	0.0570825	-0.024923	0.0625	0.100764	0.0273228	0.0430413	0.0461244	0.122213
	2012-03-01	-0.0584496	0.00632205	0.0625	0.0100309	0.0583154	0.215775	0.0337207	0.00701814
	2012-04-01	-0.125163	-0.0602021	0.0625	0.135135	0.0834718	0.160932	0.0187871	0.00996898
	2012-05-01	-0.00622086	-0.0202838	0.06	0.131282	-0.0332508	0.169357	0.0420947	0.0824321
	2012-06-01	0.175538	0.143205	0.06	0.0498064	0.0179077	0.0946095	0.102372	0.110966
	2012-07-01	0.215787	0.102131	0.06	0.0377802	0.0985438	0.260353	0.141483	-0.0438954
	2012-08-01	-0.00105541	0.0511124	0.06	0.0278685	-0.0783123	0.38494	0.0633568	0.0127612
	2012-09-01	0.11837	0.173333	0.06	-0.127032	0.165478	0.186754	0.0993246	0.107584
	2012-10-01	-0.0460734	0.0160166	0.06	0.103984	0.149846	0.28495	0.0746643	-0.0925085
	2012-11-01	0.0665012	0.0843231	0.06	0.0942101	0.571473	0.435542	0.196936	-0.0328181
	2012-12-01	0.0963124	0.0566218	0.06	0.402634	0.119167	0.0893673	0.131488	0.233801
	2013-01-01	0.276138	0.201811	0.06	0.105091	0.38028	0.0808586	0.197188	0.131724
	2013-02-01	-0.115332	-0.0974999	0.06	-0.0380666	-0.0715579	0.21309	-0.0235283	-0.0443261
	2013-03-01	-0.0555292	0.0165765	0.06	-0.0518756	-0.0226305	0.326512	0.0310749	-0.00363969
	2013-04-01	-0.0359503	0.0193177	0.06	-0.0289468	0.00926417	0.365489	0.0504605	0.0442245
	2013-05-01	0.0359503	-0.0223542	0.06	0.11213	0.065263	0.336557	0.0890708	0.0889658
	2013-06-01	-0.0684027	-0.152311	0.06	0.0951065	-0.0229487	0.325296	0.0240482	-0.102318
	2013-07-01	-0.157374	0.000393422	0.06	-0.0229733	-0.0930393	0.0547961	-0.0450816	-0.0656431
	2013-08-01	0.0549589	0.067673	0.06	0.055441	0.144407	-0.0896881	0.0496787	0.0790155
	2013-09-01	0.0315816	0.0130382	0.06	0.2869	0.0146228	0.547451	0.140739	0.0374354
	2013-10-01	0.0381241	0.083698	0.06	0.0486413	0.166576	0.00865656	0.0634028	0.0203548
	2013-11-01	0.192247	0.0183516	0.06	0.118891	0.0732224	0.385564	0.148646	0.013261
	2013-12-01	0.0303975	0.104292	0.06	0.00185981	0.0736108	0.0828594	0.0547738	-0.026092
	2014-01-01	0.0171508	0.0799337	0.06	-0.0955325	0.0160977	0.178324	0.0390178	-0.0591176
	2014-02-01	0.124085	-0.0326009	0.06	-0.00868097	-0.0378535	0.213062	0.0631568	-0.026058
	2014-03-01	0.108302	0.027437	0.06	0.00798196	-0.38345	0.072014	8.3965e-05	-0.0662576
	2014-04-01	-0.0483237	-0.0110176	0.06	-0.012064	-0.129197	0.210552	0.00308944	-0.0140448
	2014-05-01	0.0939243	-0.0628966	0.06	0.163004	-0.097018	0.390863	0.0916858	-0.0052043
	2014-06-01	0.0665795	0.0718027	0.06	-0.0205533	0.0459203	0.345134	0.0907804	0.120772
	2014-07-01	0.0197299	0.0487	0.06	0.13449	-0.012352	1.08823	0.194076	-0.0578912
	2014-08-01	0.141282	0.0809051	0.06	0.121772	0.121172	0.434711	0.157303	0.0387972
	2014-09-01	0.0214642	0.036667	0.06	-0.130205	-0.177951	0.276026	0.0153521	0.0661401
	2014-10-01	0.0693532	0.066765	0.06	-0.247819	-0.011195	0.106588	0.0161494	-0.066445
	2014-11-01	-0.000360295	-0.0876896	0.06	0.119787	-0.0700716	0.0873869	0.0155274	0.0873386
	2014-12-01	0.0621709	0.107369	0.06	-0.0577114	0.0193815	0.192804	0.0637407	-0.0398276
	2015-01-01	0.187781	0.0495381	0.06	-0.0394118	-0.0703485	0.154148	0.0756412	-0.00191666
	2015-02-01	0.0704326	0.037944	0.06	-0.100078	-0.152335	0.658687	0.0921547	-0.113178
	2015-03-01	0.0142841	0.0615354	0.06	-0.0526009	-0.121081	0.0794607	0.00798313	-0.0111696
	2015-04-01	0.07547	0.0885746	0.06	0.167616	0.0413758	0.194442	0.100421	0.0452743
	2015-05-01	0.228961	0.0416864	0.06	0.0751034	0.317746	0.535339	0.212542	0.0699172
	2015-06-01	-0.19719	-0.170077	0.06	0.0620472	0.186933	0.351047	0.0136529	-0.00161225
	2015-07-01	0.100414	-0.0148473	0.06	-0.245578	-0.245556	0.0680882	-0.0252949	0.041309
	2015-08-01	-0.0671539	0.00599627	0.06	-0.000944504	0.0954937	0.0352863	0.00878916	-0.0194957
	2015-09-01	0.0215014	0.086976	0.06	-0.094403	-0.0596348	-0.0713851	-0.00506343	0.0709792
	2015-10-01	0.0550121	0.0550121	0.06	-0.0320526	0.103749	1.0126	0.187048	0.0666092
	2015-11-01	0.108382	0.0528415	0.06	0.087393	0.0691837	0.147423	0.0905151	0.0864854
	2015-12-01	-0.0323964	0.052104	0.06	0.0830731	0.239577	0.328216	0.0997396	-0.00591901
	2016-01-01	-0.000609942	0.00126468	0.06	0.130368	0.118927	0.258196	0.0810765	-0.0334143
	2016-02-01	0.0181383	0.0409917	0.06	-0.133772	-0.00246822	0.477146	0.0683107	-0.0721122
	2016-03-01	-0.0287702	-0.113314	0.06	-0.0459571	-0.0141549	0.117024	-0.0077061	0.0401124
	2016-04-01	-0.0441248	-0.0270508	0.06	0.0551093	-0.0734066	0.144131	0.0100762	-0.0294479
	2016-05-01	0.0223058	0.116085	0.06	-0.0761567	0.0199075	0.103777	0.0383177	-0.0204557
	2016-06-01	0.0293956	0.0563977	0.06	-0.0954293	-0.0163013	0.0920254	0.022212	0.0216963
	2016-07-01	0.042925	0.0156662	0.06	0.0231302	0.0803657	0.27447	0.0770688	-0.0443149
	2016-08-01	-0.00883311	0.00309302	0.06	-0.00135414	0.0510511	0.257208	0.0503331	-0.0504707
	2016-09-01	-0.00732169	0.027989	0.06	-0.00460149	-0.102553	0.206309	0.0246428	-0.0181139
	2016-10-01	0.043147	0.123289	0.06	-0.0511243	-0.0247845	0.511119	0.100685	-0.0277107
	2016-11-01	-0.0109019	0.126757	0.06	-0.106433	0.0465325	0.743857	0.121273	-0.238298
	2016-12-01	0.0597192	0.0326088	0.06	0.356189	0.268818	0.0167595	0.121973	-0.131368
	2017-01-01	0.0529224	0.0899648	0.06	-0.392652	0.229995	-0.140544	-0.00677014	0.104758
	2017-02-01	-0.189149	-0.200459	0.06	0.0397041	-0.166813	0.275665	-0.052886	-0.0915481
	2017-03-01	0.0211572	-0.0724732	0.06	-0.101281	-0.0451983	0.191142	0.0106434	-0.0508997
	2017-04-01	0.0747756	-0.0761423	0.06	0.312363	-0.153195	0.243394	0.0765672	-0.0287949
	2017-05-01	0.0159045	0.109747	0.06	-0.137234	0.0458672	-0.0461476	0.00914872	0.0272071
	2017-06-01	-0.109763	-0.105052	0.06	0.0341915	-0.160396	0.173034	-0.0311069	-0.0542871
	2017-07-01	-0.176744	-0.178062	0.06	0.160092	-0.114028	0.502905	0.0110599	-0.0439704
	2017-08-01	0.11103	0.0887347	0.06	-0.143814	0.0800383	-0.00166584	0.043622	-0.0362438
	2017-09-01	0.0725264	0.0211829	0.06	-0.160352	0.129239	0.0552568	0.0357686	-0.00963155
	2017-10-01	-0.0809691	-0.155012	0.06	-0.347044	0.0599919	0.309332	-0.0335244	-0.0838312
	2017-11-01	-0.0849446	-0.27526	0.06	0.00731547	0.0408609	0.5128	0.0251181	-0.0241946
	2017-12-01	-0.00853768	-0.142838	0.06	0.386942	-0.201182	0.585606	0.0959218	-0.111494
	2018-01-01	0.0396258	0.159528	0.06	-0.228012	0.039105	0.280234	0.0557297	0.0816681
	2018-02-01	0.0244227	-0.107024	0.06	0.0282167	-0.0124306	0.175019	0.027518	-0.0276701
	2018-03-01	0.0356616	-0.0409915	0.06	0.096128	0.0227559	-0.00882855	0.0286267	0.0277478
	2018-04-01	0.0581434	0.168247	0.06	-0.0249632	0.126711	0.340453	0.112391	-0.0127542
	2018-05-01	0.0813293	0.0919343	0.06	0.0951251	0.169011	0.0445542	0.0890405	-0.000102812
	2018-06-01	0.0557002	0.312961	0.06	-0.19289	0.200852	0.163824	0.0937353	0.0349916
	2018-07-01	0.170332	-0.0320331	0.06	0.0683482	-0.137274	0.16182	0.0659321	0.0162724
	2018-08-01	0.0665077	0.0808821	0.06	0.08567	0.113129	0.217967	0.0986662	0.136025
	2018-09-01	-0.0344129	-0.00915576	0.06	0.200896	0.0574186	0.145351	0.0550976	0.0984131
	2018-10-01	0.0676809	0.0835336	0.06	-0.208398	-0.0840994	0.0969597	0.0119083	-0.0115044
	2018-11-01	0.057228	-0.0667316	0.06	0.0882193	0.0110145	0.125876	0.0475478	0.0668636
	2018-12-01	0.076547	0.0919152	0.06	-0.0263809	-0.0292083	0.149094	0.0569306	0.0632896
	2021-01-01	-0.0334396	0.0245534	0.06	0.0414547	0.0398673	0.0643924	0.0233412	0.0234911
	2021-02-01	0.0336832	-0.0450867	0.06	-0.00465025	-0.139102	0.155535	0.0134375	0.152741
	2021-03-01	0.0250133	0.0129765	0.06	-0.133814	-0.132845	0.242412	0.014108	-0.0841771
	2021-04-01	-0.0590745	0.0358223	0.06	0.0413781	0.0732907	0.288305	0.0543782	0.035402
	2021-05-01	0.136189	-0.000909463	0.06	-0.0299862	0.0729076	0.196672	0.0815804	0.108024
	2021-06-01	0.0174391	-0.0355213	0.06	-0.000291285	-0.120605	0.209548	0.0211442	0.0222919
	2021-07-01	0.0855877	0.0449897	0.06	0.0569212	-0.0417537	0.13079	0.0603033	-0.0236282
	2021-08-01	-0.0197332	0.0316553	0.06	-0.0837346	0.0430896	0.137218	0.0212517	-0.0294826
	2021-09-01	0.0759489	0.0191479	0.06	0.112739	0.045018	0.0900215	0.0684035	0.0136489
	2021-10-01	0.022254	0.084757	0.06	-0.106208	-0.0713835	0.155121	0.0238277	0.0363409
	2021-11-01	-0.0961817	0.00834359	0.06	-0.141116	0.0195194	0.130003	-0.0165163	0.110198
	2021-12-01	0.0130393	-0.0289986	0.06	0.0467926	0.0425819	0.123173	0.0385183	-0.0543565
	2022-01-01	0.00248818	0.0103406	0.06	-0.102921	-0.11628	0.299927	0.0222919	-0.0470982
	2022-02-01	-0.0726562	-0.129866	0.06	0.0133931	-0.0755697	0.301661	0.00347239	0.018577
	2022-03-01	0.0741461	0.00671688	0.06	-0.0988471	-0.0729308	0.203779	0.0352872	-0.062376
	2022-04-01	-0.0389627	0.0549974	0.06	0.130871	0.0733046	0.289546	0.0758277	0.00202189
	2022-05-01	0.0434192	-0.0144136	0.06	-0.0638761	-0.111556	0.0923396	0.00704751	0.0353704
	2022-06-01	0.123039	-0.0201195	0.06	0.0390833	-0.0223606	0.0922551	0.0564195	-0.00370813
	2022-07-01	0.0186112	0.00877335	0.06	0.033909	0.0108564	0.119314	0.0385821	-0.0344843
	2022-08-01	-0.0780079	-0.0289644	0.06	-0.091844	-0.101573	0.29029	-0.00401525	-0.00524579
	2022-09-01	0.0395416	-0.0761369	0.06	0.0424065	0.0102695	0.150625	0.0380353	-0.0145639
	2022-10-01	-0.0845836	-0.0420674	0.06	0.00272599	-0.0083715	0.193907	0.00528957	0.00188456
	2022-11-01	-0.0310293	0.066455	0.06	-0.200957	-0.142638	0.0372012	-0.0345711	-0.0380548
	2022-12-01	-0.0465915	-0.0514775	0.06	0.0628319	-0.0710348	0.151234	0.00833859	-0.105053
	2023-01-01	0.0515815	-0.0951461	0.06	0.169541	0.00825973	0.0469046	0.0418174	-0.00456941
	2023-02-01	-0.0349491	0.140649	0.06	-0.0808448	0.182444	0.0676971	0.0428638	-0.00453742
	2023-03-01	0.0811523	0.0257006	0.095	-0.109471	0.0280632	0.154099	0.0508139	-0.0464009
	2023-04-01	0.00710398	-0.00177617	0.095	-0.0774439	-0.150511	0.208984	0.0126373	0.00675173
	2023-05-01	0.0370584	-0.0179733	0.09	-0.0435664	-0.123538	0.213625	0.0275235	0.00348351
	2023-06-01	-0.0633569	-0.0796482	0.09	0.0898445	-0.081689	0.12822	0.0028591	0.0207493
	2023-07-01	0.0973342	0.081947	0.09	-0.10151	-0.0268975	0.0895851	0.0468276	-0.0494266
	2023-08-01	0.0564011	-0.0100965	0.09	-0.0259671	-0.0246294	0.190604	0.0475305	0.0532726
[truncated: 50,701 more rows]

## Sheet: Pakistan
Company	Year /Month	ER	RM	RF	SMB	HML	WML	CMA	LMM
1st. Fid.Leas	2010-02-01	0.0124225	-0.0266379	0.13	0.0436085	-0.0829502	0.409688	0.0810219	-0.0903533
	2010-03-01	0.0482021	-0.0719267	0.13	-0.0858076	0.0292157	0.0688004	0.0197473	0.398041
	2010-04-01	0.0316881	0.0316881	0.13	-0.215421	-0.0605267	0.0344261	-0.00802432	-0.0550075
	2010-05-01	0.0791373	0.00769498	0.13	0.0460254	0.0242716	0.0857412	0.0621451	-0.18721
	2010-06-01	0.0529224	-0.00814861	0.13	-0.0230864	-0.316415	0.432351	0.0446038	-0.123943
	2010-07-01	-0.0103628	-0.10609	0.12	0.271034	0.137817	-0.14808	0.0440529	0.184668
	2010-08-01	-0.0317487	0.0237536	0.12	-0.00492131	0.0745307	0.290987	0.0787668	0.00186813
	2010-09-01	-0.113759	-0.104616	0.12	0.00306553	0.141497	0.453436	0.0832705	0.0102306
	2010-10-01	0.0809691	0.215536	0.1	-0.0898747	-0.372508	0.3014	0.0392537	-0.0617339
	2010-11-01	0.0540672	-0.0346535	0.1	0.154149	0.0579236	-0.0593877	0.0453498	-0.125062
	2010-12-01	-0.249812	-0.0647074	0.1	-0.440503	0.0501503	0.891582	0.047785	0.0197655
	2011-01-01	0.0903841	0.241114	0.09	1.02081	0.77511	3.80919	1.00443	0.390883
	2011-02-01	-0.0124225	0.0861515	0.09	-0.0911965	-0.432344	0.0259385	-0.0556455	-0.0548274
	2011-03-01	0.0838815	0.0562384	0.09	-1.20696	-0.799571	-0.269218	-0.340937	-0.351384
	2011-04-01	-0.0232569	0.0163739	0.09	0.154164	-0.00840617	0.531852	0.126788	0.0400049
	2011-05-01	-0.035932	-0.132473	0.09	-0.00124937	-0.0826695	-0.080639	-0.0404939	-0.354448
	2011-06-01	0.0121214	0.0622141	0.09	-0.0893062	0.0773121	0.0375367	0.0316463	0.121127
	2011-07-01	0.0470675	0.00982665	0.09	0.0511439	-0.0324625	0.0105985	0.0293623	0.0807369
	2011-08-01	-0.0232569	0.0994874	0.09	-0.277905	-0.170341	0.0169115	-0.0441841	0.133291
	2011-09-01	0.162519	0.0221228	0.09	-0.168338	0.0282612	0.0966853	0.0385416	0.0204408
	2011-10-01	0.0582689	0.121056	0.075	0.250065	0.0828096	0.155661	0.12381	0.150964
	2011-11-01	-0.232622	0.00321181	0.075	-0.114251	-0.0436905	0.0502629	-0.0436815	-0.0313645
	2011-12-01	0.164303	0.167027	0.075	0.141242	0.0953438	0.20029	0.140534	0.0517776
	2012-01-01	0.0870114	-0.0596157	0.075	0.667757	-0.152742	1.6883	0.384285	-0.208284
	2012-02-01	-0.0474022	-0.0590478	0.075	-0.225639	0.177276	-0.177708	-0.0429202	0.236571
	2012-03-01	0.0837699	0.123943	0.075	-0.635691	-0.0146585	0.121514	-0.0410204	-0.0375065
	2012-04-01	0.194156	0.066488	0.075	0.282461	-0.187676	0.341071	0.128583	-0.219692
	2012-05-01	0.0845574	0.065551	0.075	0.583473	0.219576	0.349546	0.229617	0.0247215
	2012-06-01	0.013423	0.0934093	0.075	-0.14368	0.0479606	0.0754192	0.026922	-0.113741
	2012-07-01	0.257223	0.144995	0.075	0.185287	-0.070908	0.618924	0.201754	0.0108735
	2012-08-01	0.0304592	0.125982	0.075	-0.232848	0.0232431	0.426368	0.0747008	0.0709577
	2012-09-01	-0.150823	-0.102372	0.075	-0.0503675	0.372327	-0.0893522	0.00906864	-0.135145
	2012-10-01	-0.0235305	-0.0631096	0.075	-0.139267	-0.0796675	0.240438	0.00164379	-0.0121047
	2012-11-01	-0.182322	0.0732263	0.075	-0.0601449	-0.185243	-0.128825	-0.0680514	0.330829
	2012-12-01	0.0555699	0.0945235	0.075	-0.119574	-0.0391088	0.306533	0.0621573	0.0435118
	2013-01-01	0.126752	0.0794432	0.075	0.394061	0.089011	0.81674	0.263501	-0.211335
	2013-02-01	-0.0487902	-0.000198312	0.075	-0.0405701	-0.123052	0.0917283	-0.00764706	0.418147
	2013-03-01	0.0606246	0.0535544	0.075	0.204156	-0.0751908	0.307622	0.104294	0.154402
	2013-04-01	-0.00589972	0.0614728	0.075	-0.193686	-0.0858151	0.326768	0.0296399	-0.248925
	2013-05-01	0.046251	0.0123279	0.075	0.305317	-0.0462017	0.124917	0.0862684	-0.11467
	2013-06-01	-0.0113638	-0.0405754	0.075	-0.059336	-0.217782	-0.0320872	-0.0476907	0.118936
	2013-07-01	-0.0588405	0.00203234	0.075	-0.137119	-0.0680439	-0.140861	-0.0546386	-0.162357
	2013-08-01	-0.0307717	0.0105736	0.075	0.168677	0.0466584	0.562402	0.138756	0.177318
	2013-09-01	0.04282	-0.0243296	0.075	0.0153807	0.0778037	0.242985	0.07161	0.0375811
	2013-10-01	-0.107359	0.0217243	0.075	0.07527	0.0958436	-0.103379	0.00951678	-0.0884744
	2013-11-01	0.0198026	0.0432268	0.075	-0.138385	-0.0392114	0.092257	0.00878164	-0.0463562
	2013-12-01	0.110514	0.110514	0.075	0.0361079	0.169193	0.229714	0.121841	-0.177218
	2014-01-01	0.0755076	0.0816431	0.075	-0.262356	0.111515	0.0119134	0.0155371	-0.0600182
	2014-02-01	0.146328	0.202276	0.075	-0.251752	-0.00118857	0.784715	0.15923	0.122417
	2014-03-01	-0.146328	-0.0611192	0.075	0.124165	0.0188306	-0.121492	-0.0184907	0.078283
	2014-04-01	-0.0895631	-0.0895631	0.09	0.0264109	-0.115992	0.519051	0.056724	0.0504621
	2014-05-01	-0.0307717	-0.0353818	0.09	-0.452081	-0.163351	0.163339	-0.0713744	0.00266038
	2014-06-01	0.0606246	0.0828624	0.09	0.0250377	-0.21356	0.0104023	0.00922793	-0.0294883
	2014-07-01	-0.125163	-0.0370798	0.086884	-0.0518012	0.302453	0.541428	0.119453	-0.0537566
	2014-08-01	0.0825707	0.0825707	0.08783	-0.149397	-0.17137	0.280908	0.0355186	-0.163485
	2014-09-01	-0.040822	0.0535374	0.087896	-0.0595465	-0.0453455	0.32216	0.0529799	0.0516203
	2014-10-01	0.105361	0.00263583	0.087687	0.360733	0.154296	0.0543364	0.127508	-0.173873
	2014-11-01	-0.112329	0.0902803	0.087666	-0.101467	0.343839	0.129793	0.0729638	-0.00752482
	2014-12-01	0.0570584	0.0570584	0.087648	-0.038277	0.00732276	0.420826	0.098606	0.0456647
	2015-01-01	-0.00701757	0.0963654	0.087523	-0.270549	0.0723855	0.405202	0.0639849	0.145202
	2015-02-01	-0.0431722	0.0849256	0.087907	-0.185054	0.0728143	-0.0241134	-0.00111553	0.00298087
	2015-03-01	0.0289875	0.00259611	0.087832	-0.0813459	0.0471761	0.077666	0.027152	-0.184748
	2015-04-01	-0.129458	-0.0125926	0.087907	0.0685563	-0.0502827	0.117787	0.0136529	0.0675177
	2015-05-01	-0.0759859	-0.146075	0.087907	-0.00567299	-0.0218134	0.347339	0.0309498	-0.139434
	2015-06-01	0.0512933	0.0190727	0.087907	0.0127769	-0.0827455	0.217379	0.0509472	0.142865
	2015-07-01	-0.0870114	0.0496268	0.087865	-0.196114	0.213084	0.169552	0.0395003	-0.0260404
	2015-08-01	-0.0657514	-0.0422334	0.090046	-0.0581458	-0.145473	0.195192	-0.00439437	-0.100859
	2015-09-01	-0.0196085	0.0436479	0.090046	0.0465006	-0.0580427	0.296122	0.0664442	0.0429462
	2015-10-01	0.0577083	0.074685	0.090046	-0.487929	0.100813	0.315976	0.0252167	-0.0490966
	2015-11-01	-0.0188685	-0.0645628	0.090046	0.284	-0.0479461	0.0343266	0.0461659	0.00235722
	2015-12-01	0.0555699	-0.0560622	0.090046	0.150922	0.0279736	0.536664	0.134186	0.194967
	2016-01-01	0.0862603	0.115724	0.090043	-0.20109	0.0300391	0.215286	0.0560438	-0.0262507
	2016-02-01	-0.0508584	-0.00822279	0.090046	-0.0565142	-0.146886	0.149532	-0.00381715	-0.0293888
	2016-03-01	-0.0444518	0.00815714	0.090156	-0.115281	-0.0987393	0.119199	-0.00682661	0.0866699
	2016-04-01	0.0786431	0.0929645	0.090784	-0.0476839	0.00280917	0.494519	0.118673	0.0731894
	2016-05-01	0.0166671	0.0467057	0.091021	0.0479188	0.211555	0.419948	0.138969	0.022283
	2016-06-01	0.208156	0.0607153	0.091597	0.275243	-0.0404451	0.170436	0.127617	0.0155319
	2016-07-01	-0.0623039	-0.00239387	0.091593	-0.0929582	0.12141	0.0229251	0.0130453	0.0242538
	2016-08-01	-0.0896122	-0.117673	0.09399	0.0930372	-0.024808	-0.0683567	-0.0189038	-0.106433
	2016-09-01	-0.1425	0.0891879	0.09399	0.0756799	0.0488384	0.348933	0.0856881	-0.204292
	2016-10-01	0.327422	0.0699622	0.09399	0.0684114	0.0712803	0.138735	0.1283	0.0583195
	2016-11-01	-0.274779	-0.0228026	0.093961	0.000274426	-0.149831	-0.0457871	-0.0664939	-0.00560499
	2016-12-01	0.00851069	0.00560202	0.094429	-0.0824386	0.0840974	0.572008	0.113702	-0.114111
	2017-01-01	0.00843887	-0.00428703	0.094429	0.208615	0.0501953	0.120183	0.0795957	0.00922074
	2017-02-01	0.088411	0.063394	0.099908	-0.0682896	0.141219	0.130695	0.0758896	-0.0896919
	2017-03-01	-0.0312525	0.0127473	0.101235	-0.017892	0.0136032	0.641302	0.119957	0.0858821
	2017-04-01	-0.0487902	-0.000226128	0.101357	0.053783	0.101913	0.687856	0.149316	-0.0220181
	2017-05-01	-0.287682	-0.220458	0.103246	0.00946004	-0.07153	0.0974145	-0.0615916	-0.0126425
	2017-06-01	0.103359	0.0129832	0.116881	-0.178502	-0.0938988	0.0453132	0.00102245	0.023471
	2017-07-01	-0.0813796	-0.149403	0.116881	0.129494	-0.0610563	0.137284	0.0153034	0.0149474
	2017-08-01	-0.177983	-0.139203	0.116881	0.355379	-0.185825	0.157234	0.0210805	-0.0915328
	2017-09-01	0.0256424	-0.00310856	0.116881	1.96671	1.24379	-0.0279524	0.55366	0.323064
	2017-10-01	0.0565957	0.000348535	0.127873	-2.34021	-1.2055	2.84746	-0.0855732	-0.26116
	2017-11-01	-0.236389	0.000459445	0.127873	-0.0804679	0	0	-0.0314207	0.0304962
	2017-12-01	-0.215596	-0.448796	0.142529	-0.227562	-0.343102	0.122938	-0.161598	0
	2018-01-01	0.00375235	-0.0867955	0.141589	-0.518963	0.0488718	0.686119	0.0457623	-0.472198
	2018-02-01	0.196577	0.0630634	0.129881	-0.0622915	0.0172948	0.23071	0.0958725	0.143259
	2018-03-01	0.074108	0.180467	0.118475	-0.242271	-0.149064	0.288345	0.04501	0.0267681
	2018-04-01	-0.0289875	0.0486331	0.131351	0.0256971	0.160885	0.534681	0.145377	-0.0652638
	2018-05-01	-0.125163	0.0102924	0.132648	-0.46169	-0.0175119	0.0710192	-0.0650676	0.127641
	2018-06-01	-0.143101	-0.0158507	0.1209	0.112439	-0.534955	0.361699	-0.0164781	0.018352
	2018-07-01	0.0751204	0.0751204	0.1175	0.237654	0.146316	-0.0646679	0.0978404	-0.0278475
	2018-08-01	0.0228147	0.116588	0.1242	-0.222423	0.111696	0.521216	0.112349	-0.3705
	2018-09-01	0.153076	0.0748185	0.1248	0.111217	0.106718	0.0250879	0.0992862	0.0527199
	2018-10-01	-0.0327898	-0.0205844	0.1261	-0.0438836	0.137345	0.519536	0.114287	0.383161
	2018-11-01	-0.0689929	0.0051216	0.1219	-0.00204052	-0.0972666	0.159615	0.0197228	0.180828
	2018-12-01	-0.0588405	0.019439	0.1209	-0.232771	0.226999	0.988339	0.177344	0.104294
	2021-01-01	0.111026	0.0239229	0.1198	-0.00637959	0.0687864	0.944559	0.210286	0.088383
	2021-02-01	-0.165514	0.00452471	0.1227	0.0874021	0.0895954	0.152019	0.0484545	-0.0936643
	2021-03-01	-0.174353	0.0525059	0.1236	-0.287522	-0.221616	1.26782	0.12674	-0.0594779
	2021-04-01	0.0689929	0.0242352	0.1234	0.210791	0.087584	0.422124	0.156188	0.10077
	2021-05-01	-0.280302	-0.111655	0.1217	-0.431503	-0.177839	0.085315	-0.132381	-0.053085
	2021-06-01	-0.125163	0.0415309	0.1238	0.0597449	-0.445167	0.340377	-0.000812958	0.0665146
	2021-07-01	0.182322	0.0788029	0.1245	-0.173284	0.342596	0.339354	0.149048	0.218271
	2021-08-01	-0.422272	-0.0694719	0.1278	0.122861	0.0149501	0.152627	-0.012251	0.0174241
	2021-09-01	0.163789	0.0202021	0.1279	0.0346855	0.12052	0.0261332	0.082205	-0.0122731
	2021-10-01	0.00716849	0.0567878	0.1322	-0.171609	0.296951	0.260158	0.0969428	-0.11707
	2021-11-01	0.00711747	0.0583095	0.133	-0.126648	0.127864	0.150176	0.0583031	0.047771
	2021-12-01	0.210295	0.067764	0.1373	0.049285	-0.29942	0.0214181	0.0311071	-0.130544
	2022-01-01	-0.14842	0.027608	0.135672	-0.104594	0.0402955	1.12711	0.179611	0.258389
	2022-02-01	-0.206614	-0.0905557	0.134448	-0.151617	-0.150797	0.223525	-0.0402687	-0.136468
	2022-03-01	0.144739	0.0449485	0.132542	0.0520575	-0.0375824	0.0775453	0.0690416	0.154856
	2022-04-01	-0.0434851	0.0208681	0.132497	0.020057	-0.14048	0.131818	0.0202125	-0.0259384
	2022-05-01	-0.076961	0.00545907	0.13148	-0.00725892	0.0196641	0.0886224	0.0268343	0.0423183
	2022-06-01	0.14842	0.0303041	0.134618	-0.0135207	-0.037515	0.238968	0.0835457	0.00845857
	2022-07-01	0.0339016	-0.0247926	0.13518	0.0134611	-0.00240306	1.18979	0.22419	0.195956
	2022-08-01	-0.182322	-0.0963772	0.130288	0.00047649	0.128934	0.3674	0.0580667	-0.34639
	2022-09-01	0.24686	0.0604652	0.130351	0.0634571	-0.0813351	0.309695	0.121582	0.0867229
	2022-10-01	0.0606246	0.00914176	0.11867	-0.170645	-0.00418529	-0.358599	-0.0574989	-0.11321
	2022-11-01	-0.105361	-0.0271603	0.11645	0.0366243	-0.16191	0.159467	0.00301847	0.137854
	2022-12-01	0.0447359	-0.017732	0.118283	-0.0988795	0.10931	0.049392	0.0341849	0.0958402
	2023-01-01	-0.0512933	0.0453977	0.115623	-0.0441208	0.407205	0.524044	0.166143	-0.0428854
	2023-02-01	0.135175	0.0810916	0.117366	0.31798	-0.0580647	0.156782	0.125055	0.126676
	2023-03-01	0.234572	0.0663957	0.118645	-0.0465099	0.24257	0.247774	0.143908	0.184584
	2023-04-01	-0.173272	0.0165043	0.118739	0.342262	-0.0840866	0.0536867	0.0456389	0.268557
	2023-05-01	0.112363	-0.0146892	0.118742	0.222594	-0.0118639	0.59129	0.169739	-0.00592827
	2023-06-01	0.122602	0.00108747	0.119181	-0.340764	-0.0589938	0.231805	0.0124865	-0.0487243
	2023-07-01	0.0661398	0.0547039	0.11816	0.02598	-0.0866669	0.223271	0.0669313	0.026215
	2023-08-01	0.0582689	0.054338	0.10406	-0.0126514	0.0798093	0.0037551	0.04793	0.0452872
	2023-09-01	-0.0582689	0.00343766	0.102293	-0.017243	0.281706	0.250063	0.0936647	0.0535732
	2023-10-01	0.182322	0.0297273	0.092301	0.28828	-0.288998	0.704108	0.167957	-0.241212
	2023-11-01	-0.257045	0.040827	0.092825	-0.1767	0.49917	0.353315	0.0920653	-0.134451
	2023-12-01	0.223144	0.0198346	0.092825	0.0971914	-0.0165727	0.0711401	0.0812603	0.0168047
	2024-01-01	-0.14842	0.0197388	0.090922	-0.163805	-0.101488	0.0844255	-0.0364377	0.231198
	2024-02-01	0.113329	0.0526437	0.092149	0.193822	0.15469	0.00311956	0.101625	-0.133528
	2024-03-01	-0.113329	-0.0072342	0.093784	-0.0142706	-0.168796	0.182566	-0.00454662	-0.160552
	2024-04-01	0.231112	0.0507334	0.09428	-0.184341	-0.037444	0.0371322	0.0319121	-0.0964337
	2024-05-01	0.105361	0.139473	0.093615	0.496292	0.118251	3.3457	0.716448	0.180668
	2024-06-01	-0.0958818	-0.0381563	0.089316	0.084744	0.0882933	0.228245	0.0594267	-0.0231125
	2024-07-01	0.0217738	0.104203	0.089484	-0.172027	0.108338	0.375884	0.0879427	0.0205493
	2024-08-01	-0.0635134	-0.0506772	0.089583	0.0632184	-0.0208227	0.15284	0.0284381	0.156812
	2024-09-01	0.0787809	-0.0149114	0.093496	-0.109699	-0.0452873	0.263773	0.0443587	0.252598
	2024-10-01	-0.318454	0.0422848	0.094088	-0.0162772	0.301336	-0.00211109	0.0168112	-0.0171344
	2024-11-01	0.17185	0.0648513	0.09832	-0.265382	0.000582159	0.0989639	0.0281977	0.0980505
	2024-12-01	-0.0503704	0.0387031	0.098984	0.171787	0.313631	0.25317	0.137651	-0.136902
Abbott Lab.	2010-02-01	-0.100926	-0.0266379	0.13	0.0436085	-0.0829502	0.409688	0.0621305	-0.0903533
	2010-03-01	0.0601039	-0.0719267	0.13	-0.0858076	0.0292157	0.0688004	0.0217309	0.398041
	2010-04-01	0.0307717	0.0316881	0.13	-0.215421	-0.0605267	0.0344261	-0.00817705	-0.0550075
	2010-05-01	0.0683192	0.00769498	0.13	0.0460254	0.0242716	0.0857412	0.0603421	-0.18721
	2010-06-01	0.132351	-0.00814861	0.13	-0.0230864	-0.316415	0.432351	0.057842	-0.123943
	2010-07-01	0.0870114	-0.10609	0.12	0.271034	0.137817	-0.14808	0.0602819	0.184668
	2010-08-01	-0.04652	0.0237536	0.12	-0.00492131	0.0745307	0.290987	0.0763049	0.00186813
	2010-09-01	0.105361	-0.104616	0.12	0.00306553	0.141497	0.453436	0.11979	0.0102306
	2010-10-01	0.215536	0.215536	0.1	-0.0898747	-0.372508	0.3014	0.0616816	-0.0617339
	2010-11-01	-0.0346535	-0.0346535	0.1	0.154149	0.0579236	-0.0593877	0.030563	-0.125062
	2010-12-01	-0.0647074	-0.0647074	0.1	-0.440503	0.0501503	0.891582	0.0786358	0.0197655
	2011-01-01	0.0822381	0.241114	0.09	1.02081	0.77511	3.80919	1.00308	0.390883
	2011-02-01	-0.0132452	0.0861515	0.09	-0.0911965	-0.432344	0.0259385	-0.0557826	-0.0548274
	2011-03-01	-0.00668899	0.0562384	0.09	-1.20696	-0.799571	-0.269218	-0.356033	-0.351384
	2011-04-01	0.0199342	0.0163739	0.09	0.154164	-0.00840617	0.531852	0.133986	0.0400049
	2011-05-01	0.0130721	-0.132473	0.09	-0.00124937	-0.0826695	-0.080639	-0.0323265	-0.354448
	2011-06-01	-0.124298	0.0622141	0.09	-0.0893062	0.0773121	0.0375367	0.00890981	0.121127
	2011-07-01	0.0912914	0.00982665	0.09	0.0511439	-0.0324625	0.0105985	0.036733	0.0807369
	2011-08-01	-0.0623039	0.0994874	0.09	-0.277905	-0.170341	0.0169115	-0.0506919	0.133291
	2011-09-01	0.118418	0.0221228	0.09	-0.168338	0.0282612	0.0966853	0.0311914	0.0204408
	2011-10-01	0.0639038	0.121056	0.075	0.250065	0.0828096	0.155661	0.124749	0.150964
	2011-11-01	0.0118345	0.00321181	0.075	-0.114251	-0.0436905	0.0502629	-0.0029387	-0.0313645
	2011-12-01	-0.0238106	0.167027	0.075	0.141242	0.0953438	0.20029	0.109182	0.0517776
	2012-01-01	0.0179109	-0.0596157	0.075	0.667757	-0.152742	1.6883	0.372769	-0.208284
	2012-02-01	-0.118597	-0.0590478	0.075	-0.225639	0.177276	-0.177708	-0.054786	0.236571
	2012-03-01	0.123943	0.123943	0.075	-0.635691	-0.0146585	0.121514	-0.0343248	-0.0375065
	2012-04-01	0.115634	0.066488	0.075	0.282461	-0.187676	0.341071	0.115496	-0.219692
	2012-05-01	0.0632395	0.065551	0.075	0.583473	0.219576	0.349546	0.226064	0.0247215
	2012-06-01	0.0247605	0.0934093	0.075	-0.14368	0.0479606	0.0754192	0.0288116	-0.113741
	2012-07-01	0.15104	0.144995	0.075	0.185287	-0.070908	0.618924	0.184056	0.0108735
	2012-08-01	0.0299217	0.125982	0.075	-0.232848	0.0232431	0.426368	0.0746112	0.0709577
	2012-09-01	-0.159456	-0.102372	0.075	-0.0503675	0.372327	-0.0893522	0.00762983	-0.135145
	2012-10-01	-0.0407112	-0.0631096	0.075	-0.139267	-0.0796675	0.240438	-0.00121966	-0.0121047
	2012-11-01	0.0417744	0.0732263	0.075	-0.0601449	-0.185243	-0.128825	-0.030702	0.330829
	2012-12-01	0.0971441	0.0945235	0.075	-0.119574	-0.0391088	0.306533	0.0690863	0.0435118
	2013-01-01	0.0124582	0.0794432	0.075	0.394061	0.089011	0.81674	0.244452	-0.211335
	2013-02-01	0.322773	-0.000198312	0.075	-0.0405701	-0.123052	0.0917283	0.0542802	0.418147
	2013-03-01	0.00687288	0.0535544	0.075	0.204156	-0.0751908	0.307622	0.0953358	0.154402
	2013-04-01	-0.0419642	0.0614728	0.075	-0.193686	-0.0858151	0.326768	0.0236292	-0.248925
	2013-05-01	0.0225998	0.0123279	0.075	0.305317	-0.0462017	0.124917	0.0823266	-0.11467
	2013-06-01	0.0124915	-0.0405754	0.075	-0.059336	-0.217782	-0.0320872	-0.0437148	0.118936
	2013-07-01	-0.024434	0.00203234	0.075	-0.137119	-0.0680439	-0.140861	-0.0489042	-0.162357
	2013-08-01	0.0516466	0.0105736	0.075	0.168677	0.0466584	0.562402	0.152493	0.177318
	2013-09-01	-0.034133	-0.0243296	0.075	0.0153807	0.0778037	0.242985	0.0587845	0.0375811
	2013-10-01	0.177972	0.0217243	0.075	0.07527	0.0958436	-0.103379	0.0570718	-0.0884744
	2013-11-01	-0.0601888	0.0432268	0.075	-0.138385	-0.0392114	0.092257	-0.00455026	-0.0463562
	2013-12-01	0.0780464	0.110514	0.075	0.0361079	0.169193	0.229714	0.116429	-0.177218
	2014-01-01	0.147563	0.0816431	0.075	-0.262356	0.111515	0.0119134	0.0275464	-0.0600182
	2014-02-01	-0.00990107	0.202276	0.075	-0.251752	-0.00118857	0.784715	0.133192	0.122417
	2014-03-01	-0.228756	-0.0611192	0.075	0.124165	0.0188306	-0.121492	-0.0322287	0.078283
	2014-04-01	-0.149108	-0.0895631	0.09	0.0264109	-0.115992	0.519051	0.0467999	0.0504621
	2014-05-01	-0.0907471	-0.0353818	0.09	-0.452081	-0.163351	0.163339	-0.0813703	0.00266038
	2014-06-01	-0.00637961	0.0828624	0.09	0.0250377	-0.21356	0.0104023	-0.00193945	-0.0294883
	2014-07-01	-0.00803217	-0.0370798	0.086884	-0.0518012	0.302453	0.541428	0.138975	-0.0537566
	2014-08-01	0.0831396	0.0825707	0.08783	-0.149397	-0.17137	0.280908	0.0356135	-0.163485
	2014-09-01	0.113859	0.0535374	0.087896	-0.0595465	-0.0453455	0.32216	0.07876	0.0516203
	2014-10-01	0.118224	0.00263583	0.087687	0.360733	0.154296	0.0543364	0.129652	-0.173873
	2014-11-01	0.0674029	0.0902803	0.087666	-0.101467	0.343839	0.129793	0.102919	-0.00752482
	2014-12-01	0.189356	0.0570584	0.087648	-0.038277	0.00732276	0.420826	0.120656	0.0456647
	2015-01-01	0.028272	0.0963654	0.087523	-0.270549	0.0723855	0.405202	0.0698665	0.145202
	2015-02-01	0.0197159	0.0849256	0.087907	-0.185054	0.0728143	-0.0241134	0.00936581	0.00298087
	2015-03-01	-0.24452	0.00259611	0.087832	-0.0813459	0.0471761	0.077666	-0.0184326	-0.184748
	2015-04-01	-0.0540672	-0.0125926	0.087907	0.0685563	-0.0502827	0.117787	0.026218	0.0675177
	2015-05-01	-0.0822381	-0.146075	0.087907	-0.00567299	-0.0218134	0.347339	0.0299078	-0.139434
	2015-06-01	0.0281709	0.0190727	0.087907	0.0127769	-0.0827455	0.217379	0.0470935	0.142865
	2015-07-01	0.135459	0.0496268	0.087865	-0.196114	0.213084	0.169552	0.0765786	-0.0260404
	2015-08-01	-0.26021	-0.0422334	0.090046	-0.0581458	-0.145473	0.195192	-0.0368042	-0.100859
	2015-09-01	-0.0212022	0.0436479	0.090046	0.0465006	-0.0580427	0.296122	0.0661785	0.0429462
	2015-10-01	0.0281709	0.074685	0.090046	-0.487929	0.100813	0.315976	0.0202937	-0.0490966
	2015-11-01	-0.0645628	-0.0645628	0.090046	0.284	-0.0479461	0.0343266	0.0385502	0.00235722
	2015-12-01	0.0622573	-0.0560622	0.090046	0.150922	0.0279736	0.536664	0.1353	0.194967
	2016-01-01	0.0273549	0.115724	0.090043	-0.20109	0.0300391	0.215286	0.0462262	-0.0262507
	2016-02-01	-0.0454624	-0.00822279	0.090046	-0.0565142	-0.146886	0.149532	-0.00291781	-0.0293888
	2016-03-01	-0.0588405	0.00815714	0.090156	-0.115281	-0.0987393	0.119199	-0.00922474	0.0866699
	2016-04-01	0.0687579	0.0929645	0.090784	-0.0476839	0.00280917	0.494519	0.117025	0.0731894
	2016-05-01	0.0667975	0.0467057	0.091021	0.0479188	0.211555	0.419948	0.147324	0.022283
	2016-06-01	0.135069	0.0607153	0.091597	0.275243	-0.0404451	0.170436	0.115436	0.0155319
	2016-07-01	-0.107753	-0.00239387	0.091593	-0.0929582	0.12141	0.0229251	0.00547046	0.0242538
	2016-08-01	-0.0947714	-0.117673	0.09399	0.0930372	-0.024808	-0.0683567	-0.0197636	-0.106433
	2016-09-01	0.16528	0.0891879	0.09399	0.0756799	0.0488384	0.348933	0.136985	-0.204292
	2016-10-01	0.0585216	0.0699622	0.09399	0.0684114	0.0712803	0.138735	0.0834833	0.0583195
	2016-11-01	0.0832763	-0.0228026	0.093961	0.000274426	-0.149831	-0.0457871	-0.0068181	-0.00560499
	2016-12-01	0.0255781	0.00560202	0.094429	-0.0824386	0.0840974	0.572008	0.116546	-0.114111
	2017-01-01	-0.105964	-0.00428703	0.094429	0.208615	0.0501953	0.120183	0.0605286	0.00922074
	2017-02-01	0.0484027	0.063394	0.099908	-0.0682896	0.141219	0.130695	0.0692216	-0.0896919
	2017-03-01	-0.0921153	0.0127473	0.101235	-0.017892	0.0136032	0.641302	0.109813	0.0858821
	2017-04-01	-0.00219539	-0.000226128	0.101357	0.053783	0.101913	0.687856	0.157081	-0.0220181
	2017-05-01	-0.128833	-0.220458	0.103246	0.00946004	-0.07153	0.0974145	-0.0351167	-0.0126425
	2017-06-01	0.103233	0.0129832	0.116881	-0.178502	-0.0938988	0.0453132	0.00100157	0.023471
	2017-07-01	-0.252749	-0.149403	0.116881	0.129494	-0.0610563	0.137284	-0.0132582	0.0149474
	2017-08-01	-0.211634	-0.139203	0.116881	0.355379	-0.185825	0.157234	0.0154721	-0.0915328
	2017-09-01	-0.0135442	-0.00310856	0.116881	1.96671	1.24379	-0.0279524	0.547129	0.323064
	2017-10-01	0.000348535	0.000348535	0.127873	-2.34021	-1.2055	2.84746	-0.0949477	-0.26116
	2017-11-01	0.000459445	0.000459445	0.127873	-0.0804679	0	0	0.008054	0.0304962
	2017-12-01	-0.205013	-0.448796	0.142529	-0.227562	-0.343102	0.122938	-0.159834	0
	2018-01-01	-0.141454	-0.0867955	0.141589	-0.518963	0.0488718	0.686119	0.0215613	-0.472198
	2018-02-01	-0.0773468	0.0630634	0.129881	-0.0622915	0.0172948	0.23071	0.0502186	0.143259
	2018-03-01	0.0268583	0.180467	0.118475	-0.242271	-0.149064	0.288345	0.0371351	0.0267681
	2018-04-01	0.0337663	0.0486331	0.131351	0.0256971	0.160885	0.534681	0.155836	-0.0652638
	2018-05-01	0.0850378	0.0102924	0.132648	-0.46169	-0.0175119	0.0710192	-0.0300341	0.127641
	2018-06-01	-0.037805	-0.0158507	0.1209	0.112439	-0.534955	0.361699	0.00107125	0.018352
	2018-07-01	0.259964	0.0751204	0.1175	0.237654	0.146316	-0.0646679	0.128648	-0.0278475
	2018-08-01	-0.124439	0.116588	0.1242	-0.222423	0.111696	0.521216	0.0878063	-0.3705
	2018-09-01	0.0125516	0.0748185	0.1248	0.111217	0.106718	0.0250879	0.0758654	0.0527199
	2018-10-01	0.0442741	-0.0205844	0.1261	-0.0438836	0.137345	0.519536	0.127131	0.383161
	2018-11-01	-0.00743421	0.0051216	0.1219	-0.00204052	-0.0972666	0.159615	0.0299826	0.180828
	2018-12-01	0.228168	0.019439	0.1209	-0.232771	0.226999	0.988339	0.225179	0.104294
	2021-01-01	-0.211314	0.0239229	0.1198	-0.00637959	0.0687864	0.944559	0.156562	0.088383
	2021-02-01	-0.00132565	0.00452471	0.1227	0.0874021	0.0895954	0.152019	0.0758193	-0.0936643
	2021-03-01	0.0525059	0.0525059	0.1236	-0.287522	-0.221616	1.26782	0.16455	-0.0594779
	2021-04-01	0.00813013	0.0242352	0.1234	0.210791	0.087584	0.422124	0.146044	0.10077
	2021-05-01	-0.158597	-0.111655	0.1217	-0.431503	-0.177839	0.085315	-0.112096	-0.053085
	2021-06-01	0.0943285	0.0415309	0.1238	0.0597449	-0.445167	0.340377	0.035769	0.0665146
	2021-07-01	0.0105219	0.0788029	0.1245	-0.173284	0.342596	0.339354	0.120415	0.218271
	2021-08-01	-0.146137	-0.0694719	0.1278	0.122861	0.0149501	0.152627	0.0337715	0.0174241
	2021-09-01	0.0899017	0.0202021	0.1279	0.0346855	0.12052	0.0261332	0.0698904	-0.0122731
	2021-10-01	0.122055	0.0567878	0.1322	-0.171609	0.296951	0.260158	0.116091	-0.11707
	2021-11-01	0.00059982	0.0583095	0.133	-0.126648	0.127864	0.150176	0.0572169	0.047771
	2021-12-01	0.0923439	0.067764	0.1373	0.049285	-0.29942	0.0214181	0.0114485	-0.130544
	2022-01-01	-0.130853	0.027608	0.135672	-0.104594	0.0402955	1.12711	0.182539	0.258389
	2022-02-01	-0.184609	-0.0905557	0.134448	-0.151617	-0.150797	0.223525	-0.0366012	-0.136468
	2022-03-01	0.0599998	0.0449485	0.132542	0.0520575	-0.0375824	0.0775453	0.0549184	0.154856
	2022-04-01	0.0845574	0.0208681	0.132497	0.020057	-0.14048	0.131818	0.041553	-0.0259384
	2022-05-01	0.000216193	0.00545907	0.13148	-0.00725892	0.0196641	0.0886224	0.0396971	0.0423183
	2022-06-01	0.0104296	0.0303041	0.134618	-0.0135207	-0.037515	0.238968	0.0605473	0.00845857
	2022-07-01	-0.00246319	-0.0247926	0.13518	0.0134611	-0.00240306	1.18979	0.218129	0.195956
	2022-08-01	0.0395259	-0.0963772	0.130288	0.00047649	0.128934	0.3674	0.0950413	-0.34639
	2022-09-01	0.032251	0.0604652	0.130351	0.0634571	-0.0813351	0.309695	0.0858141	0.0867229
	2022-10-01	0.0265895	0.00914176	0.11867	-0.170645	-0.00418529	-0.358599	-0.0631714	-0.11321
	2022-11-01	-0.00389484	-0.0271603	0.11645	0.0366243	-0.16191	0.159467	0.0199294	0.137854
	2022-12-01	-0.0267948	-0.017732	0.118283	-0.0988795	0.10931	0.049392	0.0222631	0.0958402
	2023-01-01	0.0153145	0.0453977	0.115623	-0.0441208	0.407205	0.524044	0.177244	-0.0428854
	2023-02-01	-0.0942055	0.0810916	0.117366	0.31798	-0.0580647	0.156782	0.0868249	0.126676
	2023-03-01	0.0909435	0.0663957	0.118645	-0.0465099	0.24257	0.247774	0.11997	0.184584
	2023-04-01	0.126327	0.0165043	0.118739	0.342262	-0.0840866	0.0536867	0.0955721	0.268557
	2023-05-01	-0.0229489	-0.0146892	0.118742	0.222594	-0.0118639	0.59129	0.147187	-0.00592827
	2023-06-01	0.0610447	0.00108747	0.119181	-0.340764	-0.0589938	0.231805	0.00222685	-0.0487243
	2023-07-01	0.332143	0.0547039	0.11816	0.02598	-0.0866669	0.223271	0.111265	0.026215
	2023-08-01	0.253448	0.054338	0.10406	-0.0126514	0.0798093	0.0037551	0.0804598	0.0452872
	2023-09-01	-0.0102951	0.00343766	0.102293	-0.017243	0.281706	0.250063	0.10166	0.0535732
	2023-10-01	-0.00749387	0.0297273	0.092301	0.28828	-0.288998	0.704108	0.136321	-0.241212
	2023-11-01	0.0673316	0.040827	0.092825	-0.1767	0.49917	0.353315	0.146128	-0.134451
	2023-12-01	0.0212259	0.0198346	0.092825	0.0971914	-0.0165727	0.0711401	0.0476074	0.0168047
	2024-01-01	-0.0698803	0.0197388	0.090922	-0.163805	-0.101488	0.0844255	-0.0233478	0.231198
	2024-02-01	0.022775	0.0526437	0.092149	0.193822	0.15469	0.00311956	0.0865331	-0.133528
	2024-03-01	-0.0536664	-0.0072342	0.093784	-0.0142706	-0.168796	0.182566	0.00539709	-0.160552
	2024-04-01	0.296976	0.0507334	0.09428	-0.184341	-0.037444	0.0371322	0.0428895	-0.0964337
	2024-05-01	0.0543593	0.139473	0.093615	0.496292	0.118251	3.3457	0.707948	0.180668
	2024-06-01	0.106821	-0.0381563	0.089316	0.084744	0.0882933	0.228245	0.0932105	-0.0231125
	2024-07-01	0.22776	0.104203	0.089484	-0.172027	0.108338	0.375884	0.122274	0.0205493
	2024-08-01	-0.0549009	-0.0506772	0.089583	0.0632184	-0.0208227	0.15284	0.0298735	0.156812
	2024-09-01	0.094144	-0.0149114	0.093496	-0.109699	-0.0452873	0.263773	0.0469192	0.252598
	2024-10-01	0.0104008	0.0422848	0.094088	-0.0162772	0.301336	-0.00211109	0.0716203	-0.0171344
	2024-11-01	-0.0243128	0.0648513	0.09832	-0.265382	0.000582159	0.0989639	-0.00449616	0.0980505
	2024-12-01	-0.0712977	0.0387031	0.098984	0.171787	0.313631	0.25317	0.134163	-0.136902
Adam Sugar Mills Ltd	2010-02-01	-0.619039	-0.0266379	0.13	0.0436085	-0.0829502	0.409688	-0.0242218	-0.0903533
	2010-03-01	-0.154151	-0.0719267	0.13	-0.0858076	0.0292157	0.0688004	-0.0139782	0.398041
	2010-04-01	0.154151	0.0316881	0.13	-0.215421	-0.0605267	0.0344261	0.0123861	-0.0550075
	2010-05-01	-0.241162	0.00769498	0.13	0.0460254	0.0242716	0.0857412	0.00876187	-0.18721
	2010-06-01	0.0702043	-0.00814861	0.13	-0.0230864	-0.316415	0.432351	0.0474841	-0.123943
	2010-07-01	0.0168071	-0.10609	0.12	0.271034	0.137817	-0.14808	0.0485812	0.184668
	2010-08-01	-0.182322	0.0237536	0.12	-0.00492131	0.0745307	0.290987	0.0536713	0.00186813
	2010-09-01	-0.104616	-0.104616	0.12	0.00306553	0.141497	0.453436	0.0847942	0.0102306
	2010-10-01	0.215536	0.215536	0.1	-0.0898747	-0.372508	0.3014	0.0616816	-0.0617339
	2010-11-01	0.0487902	-0.0346535	0.1	0.154149	0.0579236	-0.0593877	0.0444703	-0.125062
	2010-12-01	-0.0647074	-0.0647074	0.1	-0.440503	0.0501503	0.891582	0.0786358	0.0197655
	2011-01-01	0.0555699	0.241114	0.09	1.02081	0.77511	3.80919	0.998631	0.390883
	2011-02-01	-0.00904984	0.0861515	0.09	-0.0911965	-0.432344	0.0259385	-0.0550834	-0.0548274
	2011-03-01	0.0562384	0.0562384	0.09	-1.20696	-0.799571	-0.269218	-0.345545	-0.351384
	2011-04-01	-0.0953102	0.0163739	0.09	0.154164	-0.00840617	0.531852	0.114779	0.0400049
	2011-05-01	0.223144	-0.132473	0.09	-0.00124937	-0.0826695	-0.080639	0.00268537	-0.354448
	2011-06-01	0.0392207	0.0622141	0.09	-0.0893062	0.0773121	0.0375367	0.0361629	0.121127
	2011-07-01	0.074108	0.00982665	0.09	0.0511439	-0.0324625	0.0105985	0.0338691	0.0807369
	2011-08-01	0.0953102	0.0994874	0.09	-0.277905	-0.170341	0.0169115	-0.0244229	0.133291
	2011-09-01	-0.373514	0.0221228	0.09	-0.168338	0.0282612	0.0966853	-0.0507971	0.0204408
	2011-10-01	0.081493	0.121056	0.075	0.250065	0.0828096	0.155661	0.127681	0.150964
	2011-11-01	0.0425596	0.00321181	0.075	-0.114251	-0.0436905	0.0502629	0.00218216	-0.0313645
	2011-12-01	0.154151	0.167027	0.075	0.141242	0.0953438	0.20029	0.138842	0.0517776
	2012-01-01	0.0689929	-0.0596157	0.075	0.667757	-0.152742	1.6883	0.381282	-0.208284
	2012-02-01	-0.0590478	-0.0590478	0.075	-0.225639	0.177276	-0.177708	-0.0448611	0.236571
	2012-03-01	-0.0548082	0.123943	0.075	-0.635691	-0.0146585	0.121514	-0.0641167	-0.0375065
	2012-04-01	0.327377	0.066488	0.075	0.282461	-0.187676	0.341071	0.150787	-0.219692
	2012-05-01	0.0151136	0.065551	0.075	0.583473	0.219576	0.349546	0.218043	0.0247215
	2012-06-01	0.08158	0.0934093	0.075	-0.14368	0.0479606	0.0754192	0.0382815	-0.113741
	2012-07-01	0.218525	0.144995	0.075	0.185287	-0.070908	0.618924	0.195304	0.0108735
	2012-08-01	0.105361	0.125982	0.075	-0.232848	0.0232431	0.426368	0.0871844	0.0709577
	2012-09-01	-0.158605	-0.102372	0.075	-0.0503675	0.372327	-0.0893522	0.00777161	-0.135145
	2012-10-01	-0.0631096	-0.0631096	0.075	-0.139267	-0.0796675	0.240438	-0.00495273	-0.0121047
	2012-11-01	-0.15155	0.0732263	0.075	-0.0601449	-0.185243	-0.128825	-0.0629228	0.330829
	2012-12-01	0.0870114	0.0945235	0.075	-0.119574	-0.0391088	0.306533	0.0673975	0.0435118
	2013-01-01	-0.0870114	0.0794432	0.075	0.394061	0.089011	0.81674	0.227874	-0.211335
	2013-02-01	-0.146603	-0.000198312	0.075	-0.0405701	-0.123052	0.0917283	-0.0239493	0.418147
	2013-03-01	0.233615	0.0535544	0.075	0.204156	-0.0751908	0.307622	0.133126	0.154402
	2013-04-01	0.0124225	0.0614728	0.075	-0.193686	-0.0858151	0.326768	0.0326936	-0.248925
	2013-05-01	0.0163269	0.0123279	0.075	0.305317	-0.0462017	0.124917	0.0812811	-0.11467
	2013-06-01	0.0551321	-0.0405754	0.075	-0.059336	-0.217782	-0.0320872	-0.036608	0.118936
	2013-07-01	0.139262	0.00203234	0.075	-0.137119	-0.0680439	-0.140861	-0.0216215	-0.162357
	2013-08-01	0.236389	0.0105736	0.075	0.168677	0.0466584	0.562402	0.183283	0.177318
	2013-09-01	0.123614	-0.0243296	0.075	0.0153807	0.0778037	0.242985	0.0850757	0.0375811
	2013-10-01	-0.0235305	0.0217243	0.075	0.07527	0.0958436	-0.103379	0.0234881	-0.0884744
	2013-11-01	0.0712126	0.0432268	0.075	-0.138385	-0.0392114	0.092257	0.01735	-0.0463562
	2013-12-01	0.285462	0.110514	0.075	0.0361079	0.169193	0.229714	0.150999	-0.177218
	2014-01-01	0.0953102	0.0816431	0.075	-0.262356	0.111515	0.0119134	0.0188375	-0.0600182
	2014-02-01	-0.0276515	0.202276	0.075	-0.251752	-0.00118857	0.784715	0.130233	0.122417
	2014-03-01	-0.10156	-0.0611192	0.075	0.124165	0.0188306	-0.121492	-0.0110294	0.078283
	2014-04-01	-0.0895631	-0.0895631	0.09	0.0264109	-0.115992	0.519051	0.056724	0.0504621
	2014-05-01	-0.0353818	-0.0353818	0.09	-0.452081	-0.163351	0.163339	-0.0721427	0.00266038
	2014-06-01	-0.0173917	0.0828624	0.09	0.0250377	-0.21356	0.0104023	-0.0037748	-0.0294883
	2014-07-01	-0.0689929	-0.0370798	0.086884	-0.0518012	0.302453	0.541428	0.128815	-0.0537566
	2014-08-01	0.120286	0.0825707	0.08783	-0.149397	-0.17137	0.280908	0.0418045	-0.163485
	2014-09-01	-0.0689929	0.0535374	0.087896	-0.0595465	-0.0453455	0.32216	0.0482847	0.0516203
	2014-10-01	0.00263583	0.00263583	0.087687	0.360733	0.154296	0.0543364	0.110387	-0.173873
	2014-11-01	0.0487902	0.0902803	0.087666	-0.101467	0.343839	0.129793	0.0998171	-0.00752482
	2014-12-01	0.0334479	0.0570584	0.087648	-0.038277	0.00732276	0.420826	0.094671	0.0456647
	2015-01-01	-0.0300523	0.0963654	0.087523	-0.270549	0.0723855	0.405202	0.0601458	0.145202
	2015-02-01	-0.0611544	0.0849256	0.087907	-0.185054	0.0728143	-0.0241134	-0.00411257	0.00298087
	2015-03-01	-0.0845574	0.00259611	0.087832	-0.0813459	0.0471761	0.077666	0.00822784	-0.184748
	2015-04-01	-0.0318752	-0.0125926	0.087907	0.0685563	-0.0502827	0.117787	0.0299167	0.0675177
	2015-05-01	0.0945738	-0.146075	0.087907	-0.00567299	-0.0218134	0.347339	0.0593764	-0.139434
	2015-06-01	-0.0471341	0.0190727	0.087907	0.0127769	-0.0827455	0.217379	0.0345427	0.142865
	2015-07-01	0.233132	0.0496268	0.087865	-0.196114	0.213084	0.169552	0.0928576	-0.0260404
	2015-08-01	-0.155171	-0.0422334	0.090046	-0.0581458	-0.145473	0.195192	-0.0192976	-0.100859
	2015-09-01	-0.04567	0.0436479	0.090046	0.0465006	-0.0580427	0.296122	0.0621006	0.0429462
	2015-10-01	0.00930239	0.074685	0.090046	-0.487929	0.100813	0.315976	0.017149	-0.0490966
	2015-11-01	-0.160343	-0.0645628	0.090046	0.284	-0.0479461	0.0343266	0.0225869	0.00235722
	2015-12-01	0.0692827	-0.0560622	0.090046	0.150922	0.0279736	0.536664	0.136471	0.194967
	2016-01-01	-0.334041	0.115724	0.090043	-0.20109	0.0300391	0.215286	-0.0140064	-0.0262507
	2016-02-01	-0.0404679	-0.00822279	0.090046	-0.0565142	-0.146886	0.149532	-0.0020854	-0.0293888
	2016-03-01	0.0290718	0.00815714	0.090156	-0.115281	-0.0987393	0.119199	0.00542732	0.0866699
	2016-04-01	-0.0867509	0.0929645	0.090784	-0.0476839	0.00280917	0.494519	0.091107	0.0731894
	2016-05-01	0.17185	0.0467057	0.091021	0.0479188	0.211555	0.419948	0.164833	0.022283
	2016-06-01	-0.236389	0.0607153	0.091597	0.275243	-0.0404451	0.170436	0.0535262	0.0155319
	2016-07-01	-0.0339016	-0.00239387	0.091593	-0.0929582	0.12141	0.0229251	0.017779	0.0242538
	2016-08-01	-0.144428	-0.117673	0.09399	0.0930372	-0.024808	-0.0683567	-0.0280397	-0.106433
	2016-09-01	0.211119	0.0891879	0.09399	0.0756799	0.0488384	0.348933	0.144625	-0.204292
	2016-10-01	0.0923733	0.0699622	0.09399	0.0684114	0.0712803	0.138735	0.0891253	0.0583195
	2016-11-01	-0.0238106	-0.0228026	0.093961	0.000274426	-0.149831	-0.0457871	-0.0246659	-0.00560499
	2016-12-01	-0.101352	0.00560202	0.094429	-0.0824386	0.0840974	0.572008	0.095391	-0.114111
	2017-01-01	-0.206614	-0.00428703	0.094429	0.208615	0.0501953	0.120183	0.0437535	0.00922074
	2017-02-01	0.00408999	0.063394	0.099908	-0.0682896	0.141219	0.130695	0.0618361	-0.0896919
	2017-03-01	-0.0416727	0.0127473	0.101235	-0.017892	0.0136032	0.641302	0.11822	0.0858821
	2017-04-01	-0.00511947	-0.000226128	0.101357	0.053783	0.101913	0.687856	0.156594	-0.0220181
	2017-05-01	-0.261509	-0.220458	0.103246	0.00946004	-0.07153	0.0974145	-0.0572294	-0.0126425
	2017-06-01	0.693147	0.0129832	0.116881	-0.178502	-0.0938988	0.0453132	0.0993206	0.023471
	2017-07-01	-0.0930904	-0.149403	0.116881	0.129494	-0.0610563	0.137284	0.0133516	0.0149474
	2017-08-01	-0.494696	-0.139203	0.116881	0.355379	-0.185825	0.157234	-0.031705	-0.0915328
	2017-09-01	-0.00310856	-0.00310856	0.116881	1.96671	1.24379	-0.0279524	0.548869	0.323064
	2017-10-01	0.530628	0.000348535	0.127873	-2.34021	-1.2055	2.84746	-0.00656779	-0.26116
	2017-11-01	0.000459445	0.000459445	0.127873	-0.0804679	0	0	0.008054	0.0304962
	2017-12-01	-0.448796	-0.448796	0.142529	-0.227562	-0.343102	0.122938	-0.200465	0
	2018-01-01	0.0465468	-0.0867955	0.141589	-0.518963	0.0488718	0.686119	0.0528947	-0.472198
	2018-02-01	-0.0577861	0.0630634	0.129881	-0.0622915	0.0172948	0.23071	0.0534787	0.143259
	2018-03-01	-0.415029	0.180467	0.118475	-0.242271	-0.149064	0.288345	-0.0365128	0.0267681
	2018-04-01	0.0779615	0.0486331	0.131351	0.0256971	0.160885	0.534681	0.163201	-0.0652638
	2018-05-01	0.124428	0.0102924	0.132648	-0.46169	-0.0175119	0.0710192	-0.0234691	0.127641
	2018-06-01	-0.113653	-0.0158507	0.1209	0.112439	-0.534955	0.361699	-0.01157	0.018352
	2018-07-01	0.307679	0.0751204	0.1175	0.237654	0.146316	-0.0646679	0.1366	-0.0278475
	2018-08-01	0.116588	0.116588	0.1242	-0.222423	0.111696	0.521216	0.127977	-0.3705
	2018-09-01	-0.103342	0.0748185	0.1248	0.111217	0.106718	0.0250879	0.0565498	0.0527199
	2018-10-01	-0.0753494	-0.0205844	0.1261	-0.0438836	0.137345	0.519536	0.107194	0.383161
	2018-11-01	0.177479	0.0051216	0.1219	-0.00204052	-0.0972666	0.159615	0.0608014	0.180828
	2018-12-01	0.0826532	0.019439	0.1209	-0.232771	0.226999	0.988339	0.200926	0.104294
	2021-01-01	0.0149712	0.0239229	0.1198	-0.00637959	0.0687864	0.944559	0.194277	0.088383
	2021-02-01	-0.00940012	0.00452471	0.1227	0.0874021	0.0895954	0.152019	0.0744736	-0.0936643
	2021-03-01	-0.0571584	0.0525059	0.1236	-0.287522	-0.221616	1.26782	0.146272	-0.0594779
	2021-04-01	-0.10275	0.0242352	0.1234	0.210791	0.087584	0.422124	0.127564	0.10077
	2021-05-01	-0.147221	-0.111655	0.1217	-0.431503	-0.177839	0.085315	-0.1102	-0.053085
	2021-06-01	-0.0883856	0.0415309	0.1238	0.0597449	-0.445167	0.340377	0.00531664	0.0665146
	2021-07-01	0.146341	0.0788029	0.1245	-0.173284	0.342596	0.339354	0.143052	0.218271
	2021-08-01	-0.229758	-0.0694719	0.1278	0.122861	0.0149501	0.152627	0.0198346	0.0174241
	2021-09-01	0.0734672	0.0202021	0.1279	0.0346855	0.12052	0.0261332	0.0671513	-0.0122731
	2021-10-01	0.153436	0.0567878	0.1322	-0.171609	0.296951	0.260158	0.121321	-0.11707
	2021-11-01	0.187194	0.0583095	0.133	-0.126648	0.127864	0.150176	0.0883159	0.047771
	2021-12-01	0.0758847	0.067764	0.1373	0.049285	-0.29942	0.0214181	0.00870531	-0.130544
	2022-01-01	-0.129458	0.027608	0.135672	-0.104594	0.0402955	1.12711	0.182772	0.258389
	2022-02-01	-0.0978149	-0.0905557	0.134448	-0.151617	-0.150797	0.223525	-0.0221354	-0.136468
	2022-03-01	-0.0350913	0.0449485	0.132542	0.0520575	-0.0375824	0.0775453	0.0390699	0.154856
	2022-04-01	-0.00716849	0.0208681	0.132497	0.020057	-0.14048	0.131818	0.0262653	-0.0259384
	2022-05-01	0.290197	0.00545907	0.13148	-0.00725892	0.0196641	0.0886224	0.0880272	0.0423183
	2022-06-01	-0.0598849	0.0303041	0.134618	-0.0135207	-0.037515	0.238968	0.0488282	0.00845857
	2022-07-01	-0.0242927	-0.0247926	0.13518	0.0134611	-0.00240306	1.18979	0.214491	0.195956
	2022-08-01	0.0585561	-0.0963772	0.130288	0.00047649	0.128934	0.3674	0.098213	-0.34639
	2022-09-01	0.0213065	0.0604652	0.130351	0.0634571	-0.0813351	0.309695	0.08399	0.0867229
	2022-10-01	-0.027399	0.00914176	0.11867	-0.170645	-0.00418529	-0.358599	-0.0721695	-0.11321
	2022-11-01	-0.0530492	-0.0271603	0.11645	0.0366243	-0.16191	0.159467	0.011737	0.137854
	2022-12-01	0.0922699	-0.017732	0.118283	-0.0988795	0.10931	0.049392	0.0421072	0.0958402
	2023-01-01	-0.397484	0.0453977	0.115623	-0.0441208	0.407205	0.524044	0.108444	-0.0428854
	2023-02-01	0.0328411	0.0810916	0.117366	0.31798	-0.0580647	0.156782	0.107999	0.126676
	2023-03-01	0.30295	0.0663957	0.118645	-0.0465099	0.24257	0.247774	0.155304	0.184584
	2023-04-01	-0.116789	0.0165043	0.118739	0.342262	-0.0840866	0.0536867	0.0550527	0.268557
	2023-05-01	0.192803	-0.0146892	0.118742	0.222594	-0.0118639	0.59129	0.183146	-0.00592827
	2023-06-01	0.000526454	0.00108747	0.119181	-0.340764	-0.0589938	0.231805	-0.00785952	-0.0487243
	2023-07-01	0.0562808	0.0547039	0.11816	0.02598	-0.0866669	0.223271	0.0652881	0.026215
	2023-08-01	0.0788939	0.054338	0.10406	-0.0126514	0.0798093	0.0037551	0.0513675	0.0452872
	2023-09-01	0.0227283	0.00343766	0.102293	-0.017243	0.281706	0.250063	0.107164	0.0535732
	2023-10-01	0.0963311	0.0297273	0.092301	0.28828	-0.288998	0.704108	0.153625	-0.241212
	2023-11-01	-0.00408999	0.040827	0.092825	-0.1767	0.49917	0.353315	0.134225	-0.134451
	2023-12-01	-0.00369534	0.0198346	0.092825	0.0971914	-0.0165727	0.0711401	0.0434538	0.0168047
	2024-01-01	-0.0729379	0.0197388	0.090922	-0.163805	-0.101488	0.0844255	-0.0238574	0.231198
	2024-02-01	0.140147	0.0526437	0.092149	0.193822	0.15469	0.00311956	0.106095	-0.133528
	2024-03-01	-0.101096	-0.0072342	0.093784	-0.0142706	-0.168796	0.182566	-0.00250786	-0.160552
	2024-04-01	0.00847463	0.0507334	0.09428	-0.184341	-0.037444	0.0371322	-0.00519409	-0.0964337
	2024-05-01	0.509812	0.139473	0.093615	0.496292	0.118251	3.3457	0.783857	0.180668
	2024-06-01	-0.140142	-0.0381563	0.089316	0.084744	0.0882933	0.228245	0.0520499	-0.0231125
	2024-07-01	0.24768	0.104203	0.089484	-0.172027	0.108338	0.375884	0.125594	0.0205493
	2024-08-01	-0.0904517	-0.0506772	0.089583	0.0632184	-0.0208227	0.15284	0.0239484	0.156812
	2024-09-01	0.000498132	-0.0149114	0.093496	-0.109699	-0.0452873	0.263773	0.0313116	0.252598
	2024-10-01	-0.0165708	0.0422848	0.094088	-0.0162772	0.301336	-0.00211109	0.067125	-0.0171344
	2024-11-01	0.0125788	0.0648513	0.09832	-0.265382	0.000582159	0.0989639	0.00165243	0.0980505
[truncated: 49,756 more rows]

## Sheet: Bangladesh
Company	Year	ER	RM	RF	SMB	HML	WML	CMA	LMM
[truncated: 6,667 more rows]

## Sheet: Sri Lanka
Company	Year	ER	RM	RF	SMB	HML	WML	CMA	LMM
[truncated: 11,157 more rows]
